# Supplementary material for: Correction: It’s All in Your Mind: Determining Germ Cell Fate by Neuronal IRE-1 in C. elegans
Source: PLoS Genet. 2023 Nov 30;19(11):e1011061. doi: 10.1371/journal.pgen.1011061 (PMC10688620; doi:10.1371/journal.pgen.1011061)
Supplement: S2 File — (ZIP) [file pgen.1011061.s002.zip]

Archive with 195 entries (190 files):
- Fig.2A - Original files/Fig.2A graph of apoptotic corpses - 30.5.23.xlsx
- Fig.2A - Original files/Fig.2A pictures selected for figure 2A/
- Fig.2A - Original files/Fig.2A pictures selected for figure 2A/ire-1+pad12119.tif
- Fig.2A - Original files/Fig.2A pictures selected for figure 2A/ire-1+tfg1153.tif
- Fig.2A - Original files/Fig.2A pictures selected for figure 2A/n2+pad1230.tif
- Fig.2A - Original files/Fig.2A pictures selected for figure 2A/n2+tfg117.tif
- Fig.2A - Original files/Fig.2A pictures selected for figure 2A/xbp-1_ire-1+pad12178.tif
- Fig.2A - Original files/Fig.2A pictures selected for figure 2A/xbp-1+pad12117.tif
- Fig.2A - Original files/Fig.2A RAW data and photos JPEG/
- Fig.2A - Original files/Fig.2A RAW data and photos JPEG/syto12 staining - fig 2A -  2 rep_15.5.23 jpeg/
- Fig.2A - Original files/Fig.2A RAW data and photos JPEG/syto12 staining - fig 2A -  2 rep_15.5.23 jpeg/2_rep apoptosis scoring - Fig 2A -  15.5.23.xlsx
- Fig.2A - Original files/Fig.2A RAW data and photos JPEG/syto12 staining - fig 2A -  2 rep_15.5.23 jpeg/ire-1+pad1200.jpg
- Fig.2A - Original files/Fig.2A RAW data and photos JPEG/syto12 staining - fig 2A -  2 rep_15.5.23 jpeg/ire-1+pad1201.jpg
- Fig.2A - Original files/Fig.2A RAW data and photos JPEG/syto12 staining - fig 2A -  2 rep_15.5.23 jpeg/ire-1+pad1202.jpg
- Fig.2A - Original files/Fig.2A RAW data and photos JPEG/syto12 staining - fig 2A -  2 rep_15.5.23 jpeg/ire-1+pad1203.jpg
- Fig.2A - Original files/Fig.2A RAW data and photos JPEG/syto12 staining - fig 2A -  2 rep_15.5.23 jpeg/ire-1+tfg-104.jpg
- Fig.2A - Original files/Fig.2A RAW data and photos JPEG/syto12 staining - fig 2A -  2 rep_15.5.23 jpeg/ire-1+tfg-105.jpg
- Fig.2A - Original files/Fig.2A RAW data and photos JPEG/syto12 staining - fig 2A -  2 rep_15.5.23 jpeg/ire-1+tfg-106.jpg
- Fig.2A - Original files/Fig.2A RAW data and photos JPEG/syto12 staining - fig 2A -  2 rep_15.5.23 jpeg/n2+pad1264.jpg
- Fig.2A - Original files/Fig.2A RAW data and photos JPEG/syto12 staining - fig 2A -  2 rep_15.5.23 jpeg/n2+pad1265.jpg
- Fig.2A - Original files/Fig.2A RAW data and photos JPEG/syto12 staining - fig 2A -  2 rep_15.5.23 jpeg/n2+pad1266.jpg
- Fig.2A - Original files/Fig.2A RAW data and photos JPEG/syto12 staining - fig 2A -  2 rep_15.5.23 jpeg/n2+pad1267.jpg
- Fig.2A - Original files/Fig.2A RAW data and photos JPEG/syto12 staining - fig 2A -  2 rep_15.5.23 jpeg/n2+tfg158.jpg
- Fig.2A - Original files/Fig.2A RAW data and photos JPEG/syto12 staining - fig 2A -  2 rep_15.5.23 jpeg/n2+tfg159.jpg
- Fig.2A - Original files/Fig.2A RAW data and photos JPEG/syto12 staining - fig 2A -  2 rep_15.5.23 jpeg/n2+tfg160.jpg
- Fig.2A - Original files/Fig.2A RAW data and photos JPEG/syto12 staining - fig 2A -  2 rep_15.5.23 jpeg/n2+tfg161.jpg
- Fig.2A - Original files/Fig.2A RAW data and photos JPEG/syto12 staining - fig 2A -  2 rep_15.5.23 jpeg/n2+tfg162.jpg
- Fig.2A - Original files/Fig.2A RAW data and photos JPEG/syto12 staining - fig 2A -  2 rep_15.5.23 jpeg/n2+tfg163.jpg
- Fig.2A - Original files/Fig.2A RAW data and photos JPEG/syto12 staining - fig 2A -  2 rep_15.5.23 jpeg/xbp-1_ire-1+pad1207.jpg
- Fig.2A - Original files/Fig.2A RAW data and photos JPEG/syto12 staining - fig 2A -  2 rep_15.5.23 jpeg/xbp-1_ire-1+pad1208.jpg
- Fig.2A - Original files/Fig.2A RAW data and photos JPEG/syto12 staining - fig 2A -  2 rep_15.5.23 jpeg/xbp-1+pad1268.jpg
- Fig.2A - Original files/Fig.2A RAW data and photos JPEG/syto12 staining - fig 2A -  2 rep_15.5.23 jpeg/xbp-1+pad1269.jpg
- Fig.2A - Original files/Fig.2A RAW data and photos JPEG/syto12 staining - fig 2A -  2 rep_15.5.23 jpeg/xbp-1+pad1270.jpg
- Fig.2A - Original files/Fig.2A RAW data and photos JPEG/syto12 staining - fig 2A -  2 rep_15.5.23 jpeg/xbp-1+pad1271.jpg
- Fig.2A - Original files/Fig.2A RAW data and photos JPEG/syto12 staining - fig 2A -  2 rep_15.5.23 jpeg/xbp-1+pad1272.jpg
- Fig.2A - Original files/Fig.2A RAW data and photos JPEG/syto12 staining - fig 2A -  2 rep_15.5.23 jpeg/xbp-1+pad1273.jpg
- Fig.2A - Original files/Fig.2A RAW data and photos JPEG/syto12 staining - Fig 2A -  3_rep - 22.5.23 jpeg/
- Fig.2A - Original files/Fig.2A RAW data and photos JPEG/syto12 staining - Fig 2A -  3_rep - 22.5.23 jpeg/3_rep apoptosis assay scoring - Fig 2A - 22.5.23.xlsx
- Fig.2A - Original files/Fig.2A RAW data and photos JPEG/syto12 staining - Fig 2A -  3_rep - 22.5.23 jpeg/ire-1_xbp-1+pad1206.jpg
- Fig.2A - Original files/Fig.2A RAW data and photos JPEG/syto12 staining - Fig 2A -  3_rep - 22.5.23 jpeg/ire-1_xbp-1+pad1207.jpg
- Fig.2A - Original files/Fig.2A RAW data and photos JPEG/syto12 staining - Fig 2A -  3_rep - 22.5.23 jpeg/ire-1_xbp-1+pad1208.jpg
- Fig.2A - Original files/Fig.2A RAW data and photos JPEG/syto12 staining - Fig 2A -  3_rep - 22.5.23 jpeg/ire-1_xbp-1+pad1209.jpg
- Fig.2A - Original files/Fig.2A RAW data and photos JPEG/syto12 staining - Fig 2A -  3_rep - 22.5.23 jpeg/ire-1+pad1204.jpg
- Fig.2A - Original files/Fig.2A RAW data and photos JPEG/syto12 staining - Fig 2A -  3_rep - 22.5.23 jpeg/ire-1+pad1205.jpg
- Fig.2A - Original files/Fig.2A RAW data and photos JPEG/syto12 staining - Fig 2A -  3_rep - 22.5.23 jpeg/ire-1+tfg-117.jpg
- Fig.2A - Original files/Fig.2A RAW data and photos JPEG/syto12 staining - Fig 2A -  3_rep - 22.5.23 jpeg/ire-1+tfg-118.jpg
- Fig.2A - Original files/Fig.2A RAW data and photos JPEG/syto12 staining - Fig 2A -  3_rep - 22.5.23 jpeg/ire-1+tfg-119.jpg
- Fig.2A - Original files/Fig.2A RAW data and photos JPEG/syto12 staining - Fig 2A -  3_rep - 22.5.23 jpeg/ire-1+tfg-120.jpg
- Fig.2A - Original files/Fig.2A RAW data and photos JPEG/syto12 staining - Fig 2A -  3_rep - 22.5.23 jpeg/ire-1+tfg-121.jpg
- Fig.2A - Original files/Fig.2A RAW data and photos JPEG/syto12 staining - Fig 2A -  3_rep - 22.5.23 jpeg/ire-1+tfg-122.jpg
- Fig.2A - Original files/Fig.2A RAW data and photos JPEG/syto12 staining - Fig 2A -  3_rep - 22.5.23 jpeg/ire-1+tfg-123.jpg
- Fig.2A - Original files/Fig.2A RAW data and photos JPEG/syto12 staining - Fig 2A -  3_rep - 22.5.23 jpeg/ire-1+tfg-124.jpg
- Fig.2A - Original files/Fig.2A RAW data and photos JPEG/syto12 staining - Fig 2A -  3_rep - 22.5.23 jpeg/ire-1+tfg-125.jpg
- Fig.2A - Original files/Fig.2A RAW data and photos JPEG/syto12 staining - Fig 2A -  3_rep - 22.5.23 jpeg/ire-1+tfg-126.jpg
- Fig.2A - Original files/Fig.2A RAW data and photos JPEG/syto12 staining - Fig 2A -  3_rep - 22.5.23 jpeg/n2+pad1200.jpg
- Fig.2A - Original files/Fig.2A RAW data and photos JPEG/syto12 staining - Fig 2A -  3_rep - 22.5.23 jpeg/n2+pad1201.jpg
- Fig.2A - Original files/Fig.2A RAW data and photos JPEG/syto12 staining - Fig 2A -  3_rep - 22.5.23 jpeg/n2+pad1202.jpg
- Fig.2A - Original files/Fig.2A RAW data and photos JPEG/syto12 staining - Fig 2A -  3_rep - 22.5.23 jpeg/n2+pad1203.jpg
- Fig.2A - Original files/Fig.2A RAW data and photos JPEG/syto12 staining - Fig 2A -  3_rep - 22.5.23 jpeg/n2+tfg-110.jpg
- Fig.2A - Original files/Fig.2A RAW data and photos JPEG/syto12 staining - Fig 2A -  3_rep - 22.5.23 jpeg/n2+tfg-111.jpg
- Fig.2A - Original files/Fig.2A RAW data and photos JPEG/syto12 staining - Fig 2A -  3_rep - 22.5.23 jpeg/n2+tfg-112.jpg
- Fig.2A - Original files/Fig.2A RAW data and photos JPEG/syto12 staining - Fig 2A -  3_rep - 22.5.23 jpeg/xbp-1+pad1213.jpg
- Fig.2A - Original files/Fig.2A RAW data and photos JPEG/syto12 staining - Fig 2A -  3_rep - 22.5.23 jpeg/xbp-1+pad1214.jpg
- Fig.2A - Original files/Fig.2A RAW data and photos JPEG/syto12 staining - Fig 2A -  3_rep - 22.5.23 jpeg/xbp-1+pad1215.jpg
- Fig.2A - Original files/Fig.2A RAW data and photos JPEG/syto12 staining - Fig 2A -  3_rep - 22.5.23 jpeg/xbp-1+pad1216.jpg
- Fig.2A - Original files/Fig.2A RAW data and photos JPEG/syto12 staining - fig 2A - 1_rep - 14.5.23 jpeg/
- Fig.2A - Original files/Fig.2A RAW data and photos JPEG/syto12 staining - fig 2A - 1_rep - 14.5.23 jpeg/1_rep apoptosis scoring - Fig 2A - 14.5.23.xlsx
- Fig.2A - Original files/Fig.2A RAW data and photos JPEG/syto12 staining - fig 2A - 1_rep - 14.5.23 jpeg/ire-1+pad12118.jpg
- Fig.2A - Original files/Fig.2A RAW data and photos JPEG/syto12 staining - fig 2A - 1_rep - 14.5.23 jpeg/ire-1+pad12119.jpg
- Fig.2A - Original files/Fig.2A RAW data and photos JPEG/syto12 staining - fig 2A - 1_rep - 14.5.23 jpeg/ire-1+pad12120.jpg
- Fig.2A - Original files/Fig.2A RAW data and photos JPEG/syto12 staining - fig 2A - 1_rep - 14.5.23 jpeg/ire-1+pad12121.jpg
- Fig.2A - Original files/Fig.2A RAW data and photos JPEG/syto12 staining - fig 2A - 1_rep - 14.5.23 jpeg/ire-1+pad12122.jpg
- Fig.2A - Original files/Fig.2A RAW data and photos JPEG/syto12 staining - fig 2A - 1_rep - 14.5.23 jpeg/ire-1+pad12123.jpg
- Fig.2A - Original files/Fig.2A RAW data and photos JPEG/syto12 staining - fig 2A - 1_rep - 14.5.23 jpeg/ire-1+pad12124.jpg
- Fig.2A - Original files/Fig.2A RAW data and photos JPEG/syto12 staining - fig 2A - 1_rep - 14.5.23 jpeg/ire-1+pad12125.jpg
- Fig.2A - Original files/Fig.2A RAW data and photos JPEG/syto12 staining - fig 2A - 1_rep - 14.5.23 jpeg/ire-1+pad12126.jpg
- Fig.2A - Original files/Fig.2A RAW data and photos JPEG/syto12 staining - fig 2A - 1_rep - 14.5.23 jpeg/ire-1+pad12127.jpg
- Fig.2A - Original files/Fig.2A RAW data and photos JPEG/syto12 staining - fig 2A - 1_rep - 14.5.23 jpeg/ire-1+pad12128.jpg
- Fig.2A - Original files/Fig.2A RAW data and photos JPEG/syto12 staining - fig 2A - 1_rep - 14.5.23 jpeg/ire-1+pad12129.jpg
- Fig.2A - Original files/Fig.2A RAW data and photos JPEG/syto12 staining - fig 2A - 1_rep - 14.5.23 jpeg/ire-1+pad12130.jpg
- Fig.2A - Original files/Fig.2A RAW data and photos JPEG/syto12 staining - fig 2A - 1_rep - 14.5.23 jpeg/ire-1+pad12131.jpg
- Fig.2A - Original files/Fig.2A RAW data and photos JPEG/syto12 staining - fig 2A - 1_rep - 14.5.23 jpeg/ire-1+pad12132.jpg
- Fig.2A - Original files/Fig.2A RAW data and photos JPEG/syto12 staining - fig 2A - 1_rep - 14.5.23 jpeg/ire-1+tfg1133.jpg
- Fig.2A - Original files/Fig.2A RAW data and photos JPEG/syto12 staining - fig 2A - 1_rep - 14.5.23 jpeg/ire-1+tfg1134.jpg
- Fig.2A - Original files/Fig.2A RAW data and photos JPEG/syto12 staining - fig 2A - 1_rep - 14.5.23 jpeg/ire-1+tfg1135.jpg
- Fig.2A - Original files/Fig.2A RAW data and photos JPEG/syto12 staining - fig 2A - 1_rep - 14.5.23 jpeg/ire-1+tfg1136.jpg
- Fig.2A - Original files/Fig.2A RAW data and photos JPEG/syto12 staining - fig 2A - 1_rep - 14.5.23 jpeg/ire-1+tfg1137.jpg
- Fig.2A - Original files/Fig.2A RAW data and photos JPEG/syto12 staining - fig 2A - 1_rep - 14.5.23 jpeg/ire-1+tfg1138.jpg
- Fig.2A - Original files/Fig.2A RAW data and photos JPEG/syto12 staining - fig 2A - 1_rep - 14.5.23 jpeg/ire-1+tfg1139.jpg
- Fig.2A - Original files/Fig.2A RAW data and photos JPEG/syto12 staining - fig 2A - 1_rep - 14.5.23 jpeg/ire-1+tfg1140.jpg
- Fig.2A - Original files/Fig.2A RAW data and photos JPEG/syto12 staining - fig 2A - 1_rep - 14.5.23 jpeg/ire-1+tfg1141.jpg
- Fig.2A - Original files/Fig.2A RAW data and photos JPEG/syto12 staining - fig 2A - 1_rep - 14.5.23 jpeg/ire-1+tfg1142.jpg
- Fig.2A - Original files/Fig.2A RAW data and photos JPEG/syto12 staining - fig 2A - 1_rep - 14.5.23 jpeg/ire-1+tfg1143.jpg
- Fig.2A - Original files/Fig.2A RAW data and photos JPEG/syto12 staining - fig 2A - 1_rep - 14.5.23 jpeg/ire-1+tfg1144.jpg
- Fig.2A - Original files/Fig.2A RAW data and photos JPEG/syto12 staining - fig 2A - 1_rep - 14.5.23 jpeg/ire-1+tfg1145.jpg
- Fig.2A - Original files/Fig.2A RAW data and photos JPEG/syto12 staining - fig 2A - 1_rep - 14.5.23 jpeg/ire-1+tfg1146.jpg
- Fig.2A - Original files/Fig.2A RAW data and photos JPEG/syto12 staining - fig 2A - 1_rep - 14.5.23 jpeg/ire-1+tfg1147.jpg
- Fig.2A - Original files/Fig.2A RAW data and photos JPEG/syto12 staining - fig 2A - 1_rep - 14.5.23 jpeg/ire-1+tfg1148.jpg
- Fig.2A - Original files/Fig.2A RAW data and photos JPEG/syto12 staining - fig 2A - 1_rep - 14.5.23 jpeg/ire-1+tfg1149.jpg
- Fig.2A - Original files/Fig.2A RAW data and photos JPEG/syto12 staining - fig 2A - 1_rep - 14.5.23 jpeg/ire-1+tfg1150.jpg
- Fig.2A - Original files/Fig.2A RAW data and photos JPEG/syto12 staining - fig 2A - 1_rep - 14.5.23 jpeg/ire-1+tfg1151.jpg
- Fig.2A - Original files/Fig.2A RAW data and photos JPEG/syto12 staining - fig 2A - 1_rep - 14.5.23 jpeg/ire-1+tfg1152.jpg
- Fig.2A - Original files/Fig.2A RAW data and photos JPEG/syto12 staining - fig 2A - 1_rep - 14.5.23 jpeg/ire-1+tfg1153.jpg
- Fig.2A - Original files/Fig.2A RAW data and photos JPEG/syto12 staining - fig 2A - 1_rep - 14.5.23 jpeg/n2+pad1221.jpg
- Fig.2A - Original files/Fig.2A RAW data and photos JPEG/syto12 staining - fig 2A - 1_rep - 14.5.23 jpeg/n2+pad1222.jpg
- Fig.2A - Original files/Fig.2A RAW data and photos JPEG/syto12 staining - fig 2A - 1_rep - 14.5.23 jpeg/n2+pad1223.jpg
- Fig.2A - Original files/Fig.2A RAW data and photos JPEG/syto12 staining - fig 2A - 1_rep - 14.5.23 jpeg/n2+pad1224.jpg
- Fig.2A - Original files/Fig.2A RAW data and photos JPEG/syto12 staining - fig 2A - 1_rep - 14.5.23 jpeg/n2+pad1225.jpg
- Fig.2A - Original files/Fig.2A RAW data and photos JPEG/syto12 staining - fig 2A - 1_rep - 14.5.23 jpeg/n2+pad1226.jpg
- Fig.2A - Original files/Fig.2A RAW data and photos JPEG/syto12 staining - fig 2A - 1_rep - 14.5.23 jpeg/n2+pad1227.jpg
- Fig.2A - Original files/Fig.2A RAW data and photos JPEG/syto12 staining - fig 2A - 1_rep - 14.5.23 jpeg/n2+pad1228.jpg
- Fig.2A - Original files/Fig.2A RAW data and photos JPEG/syto12 staining - fig 2A - 1_rep - 14.5.23 jpeg/n2+pad1229.jpg
- Fig.2A - Original files/Fig.2A RAW data and photos JPEG/syto12 staining - fig 2A - 1_rep - 14.5.23 jpeg/n2+pad1230.jpg
- Fig.2A - Original files/Fig.2A RAW data and photos JPEG/syto12 staining - fig 2A - 1_rep - 14.5.23 jpeg/n2+pad1231.jpg
- Fig.2A - Original files/Fig.2A RAW data and photos JPEG/syto12 staining - fig 2A - 1_rep - 14.5.23 jpeg/n2+pad1232.jpg
- Fig.2A - Original files/Fig.2A RAW data and photos JPEG/syto12 staining - fig 2A - 1_rep - 14.5.23 jpeg/n2+pad1233.jpg
- Fig.2A - Original files/Fig.2A RAW data and photos JPEG/syto12 staining - fig 2A - 1_rep - 14.5.23 jpeg/n2+pad1234.jpg
- Fig.2A - Original files/Fig.2A RAW data and photos JPEG/syto12 staining - fig 2A - 1_rep - 14.5.23 jpeg/n2+pad1235.jpg
- Fig.2A - Original files/Fig.2A RAW data and photos JPEG/syto12 staining - fig 2A - 1_rep - 14.5.23 jpeg/n2+tfg-1_189.jpg
- Fig.2A - Original files/Fig.2A RAW data and photos JPEG/syto12 staining - fig 2A - 1_rep - 14.5.23 jpeg/n2+tfg-1_190.jpg
- Fig.2A - Original files/Fig.2A RAW data and photos JPEG/syto12 staining - fig 2A - 1_rep - 14.5.23 jpeg/n2+tfg-1_191.jpg
- Fig.2A - Original files/Fig.2A RAW data and photos JPEG/syto12 staining - fig 2A - 1_rep - 14.5.23 jpeg/n2+tfg-1_192.jpg
- Fig.2A - Original files/Fig.2A RAW data and photos JPEG/syto12 staining - fig 2A - 1_rep - 14.5.23 jpeg/n2+tfg-1_193.jpg
- Fig.2A - Original files/Fig.2A RAW data and photos JPEG/syto12 staining - fig 2A - 1_rep - 14.5.23 jpeg/n2+tfg-1_194.jpg
- Fig.2A - Original files/Fig.2A RAW data and photos JPEG/syto12 staining - fig 2A - 1_rep - 14.5.23 jpeg/n2+tfg-1_195.jpg
- Fig.2A - Original files/Fig.2A RAW data and photos JPEG/syto12 staining - fig 2A - 1_rep - 14.5.23 jpeg/n2+tfg100.jpg
- Fig.2A - Original files/Fig.2A RAW data and photos JPEG/syto12 staining - fig 2A - 1_rep - 14.5.23 jpeg/n2+tfg101.jpg
- Fig.2A - Original files/Fig.2A RAW data and photos JPEG/syto12 staining - fig 2A - 1_rep - 14.5.23 jpeg/n2+tfg102.jpg
- Fig.2A - Original files/Fig.2A RAW data and photos JPEG/syto12 staining - fig 2A - 1_rep - 14.5.23 jpeg/n2+tfg103.jpg
- Fig.2A - Original files/Fig.2A RAW data and photos JPEG/syto12 staining - fig 2A - 1_rep - 14.5.23 jpeg/n2+tfg104.jpg
- Fig.2A - Original files/Fig.2A RAW data and photos JPEG/syto12 staining - fig 2A - 1_rep - 14.5.23 jpeg/n2+tfg105.jpg
- Fig.2A - Original files/Fig.2A RAW data and photos JPEG/syto12 staining - fig 2A - 1_rep - 14.5.23 jpeg/n2+tfg106.jpg
- Fig.2A - Original files/Fig.2A RAW data and photos JPEG/syto12 staining - fig 2A - 1_rep - 14.5.23 jpeg/n2+tfg107.jpg
- Fig.2A - Original files/Fig.2A RAW data and photos JPEG/syto12 staining - fig 2A - 1_rep - 14.5.23 jpeg/n2+tfg108.jpg
- Fig.2A - Original files/Fig.2A RAW data and photos JPEG/syto12 staining - fig 2A - 1_rep - 14.5.23 jpeg/n2+tfg109.jpg
- Fig.2A - Original files/Fig.2A RAW data and photos JPEG/syto12 staining - fig 2A - 1_rep - 14.5.23 jpeg/n2+tfg110.jpg
- Fig.2A - Original files/Fig.2A RAW data and photos JPEG/syto12 staining - fig 2A - 1_rep - 14.5.23 jpeg/n2+tfg111.jpg
- Fig.2A - Original files/Fig.2A RAW data and photos JPEG/syto12 staining - fig 2A - 1_rep - 14.5.23 jpeg/n2+tfg112.jpg
- Fig.2A - Original files/Fig.2A RAW data and photos JPEG/syto12 staining - fig 2A - 1_rep - 14.5.23 jpeg/n2+tfg113.jpg
- Fig.2A - Original files/Fig.2A RAW data and photos JPEG/syto12 staining - fig 2A - 1_rep - 14.5.23 jpeg/n2+tfg114.jpg
- Fig.2A - Original files/Fig.2A RAW data and photos JPEG/syto12 staining - fig 2A - 1_rep - 14.5.23 jpeg/n2+tfg115.jpg
- Fig.2A - Original files/Fig.2A RAW data and photos JPEG/syto12 staining - fig 2A - 1_rep - 14.5.23 jpeg/n2+tfg116.jpg
- Fig.2A - Original files/Fig.2A RAW data and photos JPEG/syto12 staining - fig 2A - 1_rep - 14.5.23 jpeg/n2+tfg117.jpg
- Fig.2A - Original files/Fig.2A RAW data and photos JPEG/syto12 staining - fig 2A - 1_rep - 14.5.23 jpeg/n2+tfg118.jpg
- Fig.2A - Original files/Fig.2A RAW data and photos JPEG/syto12 staining - fig 2A - 1_rep - 14.5.23 jpeg/n2+tfg119.jpg
- Fig.2A - Original files/Fig.2A RAW data and photos JPEG/syto12 staining - fig 2A - 1_rep - 14.5.23 jpeg/n2+tfg120.jpg
- Fig.2A - Original files/Fig.2A RAW data and photos JPEG/syto12 staining - fig 2A - 1_rep - 14.5.23 jpeg/xbp-1_ire-1+pad12154.jpg
- Fig.2A - Original files/Fig.2A RAW data and photos JPEG/syto12 staining - fig 2A - 1_rep - 14.5.23 jpeg/xbp-1_ire-1+pad12155.jpg
- Fig.2A - Original files/Fig.2A RAW data and photos JPEG/syto12 staining - fig 2A - 1_rep - 14.5.23 jpeg/xbp-1_ire-1+pad12156.jpg
- Fig.2A - Original files/Fig.2A RAW data and photos JPEG/syto12 staining - fig 2A - 1_rep - 14.5.23 jpeg/xbp-1_ire-1+pad12157.jpg
- Fig.2A - Original files/Fig.2A RAW data and photos JPEG/syto12 staining - fig 2A - 1_rep - 14.5.23 jpeg/xbp-1_ire-1+pad12158.jpg
- Fig.2A - Original files/Fig.2A RAW data and photos JPEG/syto12 staining - fig 2A - 1_rep - 14.5.23 jpeg/xbp-1_ire-1+pad12159.jpg
- Fig.2A - Original files/Fig.2A RAW data and photos JPEG/syto12 staining - fig 2A - 1_rep - 14.5.23 jpeg/xbp-1_ire-1+pad12160.jpg
- Fig.2A - Original files/Fig.2A RAW data and photos JPEG/syto12 staining - fig 2A - 1_rep - 14.5.23 jpeg/xbp-1_ire-1+pad12161.jpg
- Fig.2A - Original files/Fig.2A RAW data and photos JPEG/syto12 staining - fig 2A - 1_rep - 14.5.23 jpeg/xbp-1_ire-1+pad12162.jpg
- Fig.2A - Original files/Fig.2A RAW data and photos JPEG/syto12 staining - fig 2A - 1_rep - 14.5.23 jpeg/xbp-1_ire-1+pad12163.jpg
- Fig.2A - Original files/Fig.2A RAW data and photos JPEG/syto12 staining - fig 2A - 1_rep - 14.5.23 jpeg/xbp-1_ire-1+pad12164.jpg
- Fig.2A - Original files/Fig.2A RAW data and photos JPEG/syto12 staining - fig 2A - 1_rep - 14.5.23 jpeg/xbp-1_ire-1+pad12165.jpg
- Fig.2A - Original files/Fig.2A RAW data and photos JPEG/syto12 staining - fig 2A - 1_rep - 14.5.23 jpeg/xbp-1_ire-1+pad12166.jpg
- Fig.2A - Original files/Fig.2A RAW data and photos JPEG/syto12 staining - fig 2A - 1_rep - 14.5.23 jpeg/xbp-1_ire-1+pad12167.jpg
- Fig.2A - Original files/Fig.2A RAW data and photos JPEG/syto12 staining - fig 2A - 1_rep - 14.5.23 jpeg/xbp-1_ire-1+pad12168.jpg
- Fig.2A - Original files/Fig.2A RAW data and photos JPEG/syto12 staining - fig 2A - 1_rep - 14.5.23 jpeg/xbp-1_ire-1+pad12169.jpg
- Fig.2A - Original files/Fig.2A RAW data and photos JPEG/syto12 staining - fig 2A - 1_rep - 14.5.23 jpeg/xbp-1_ire-1+pad12170.jpg
- Fig.2A - Original files/Fig.2A RAW data and photos JPEG/syto12 staining - fig 2A - 1_rep - 14.5.23 jpeg/xbp-1_ire-1+pad12171.jpg
- Fig.2A - Original files/Fig.2A RAW data and photos JPEG/syto12 staining - fig 2A - 1_rep - 14.5.23 jpeg/xbp-1_ire-1+pad12172.jpg
- Fig.2A - Original files/Fig.2A RAW data and photos JPEG/syto12 staining - fig 2A - 1_rep - 14.5.23 jpeg/xbp-1_ire-1+pad12173.jpg
- Fig.2A - Original files/Fig.2A RAW data and photos JPEG/syto12 staining - fig 2A - 1_rep - 14.5.23 jpeg/xbp-1_ire-1+pad12174.jpg
- Fig.2A - Original files/Fig.2A RAW data and photos JPEG/syto12 staining - fig 2A - 1_rep - 14.5.23 jpeg/xbp-1_ire-1+pad12175.jpg
- Fig.2A - Original files/Fig.2A RAW data and photos JPEG/syto12 staining - fig 2A - 1_rep - 14.5.23 jpeg/xbp-1_ire-1+pad12176.jpg
- Fig.2A - Original files/Fig.2A RAW data and photos JPEG/syto12 staining - fig 2A - 1_rep - 14.5.23 jpeg/xbp-1_ire-1+pad12177.jpg
- Fig.2A - Original files/Fig.2A RAW data and photos JPEG/syto12 staining - fig 2A - 1_rep - 14.5.23 jpeg/xbp-1_ire-1+pad12178.jpg
- Fig.2A - Original files/Fig.2A RAW data and photos JPEG/syto12 staining - fig 2A - 1_rep - 14.5.23 jpeg/xbp-1_ire-1+pad12179.jpg
- Fig.2A - Original files/Fig.2A RAW data and photos JPEG/syto12 staining - fig 2A - 1_rep - 14.5.23 jpeg/xbp-1+pad12100.jpg
- Fig.2A - Original files/Fig.2A RAW data and photos JPEG/syto12 staining - fig 2A - 1_rep - 14.5.23 jpeg/xbp-1+pad12101.jpg
- Fig.2A - Original files/Fig.2A RAW data and photos JPEG/syto12 staining - fig 2A - 1_rep - 14.5.23 jpeg/xbp-1+pad12102.jpg
- Fig.2A - Original files/Fig.2A RAW data and photos JPEG/syto12 staining - fig 2A - 1_rep - 14.5.23 jpeg/xbp-1+pad12103.jpg
- Fig.2A - Original files/Fig.2A RAW data and photos JPEG/syto12 staining - fig 2A - 1_rep - 14.5.23 jpeg/xbp-1+pad12104.jpg
- Fig.2A - Original files/Fig.2A RAW data and photos JPEG/syto12 staining - fig 2A - 1_rep - 14.5.23 jpeg/xbp-1+pad12105.jpg
- Fig.2A - Original files/Fig.2A RAW data and photos JPEG/syto12 staining - fig 2A - 1_rep - 14.5.23 jpeg/xbp-1+pad12106.jpg
- Fig.2A - Original files/Fig.2A RAW data and photos JPEG/syto12 staining - fig 2A - 1_rep - 14.5.23 jpeg/xbp-1+pad12107.jpg
- Fig.2A - Original files/Fig.2A RAW data and photos JPEG/syto12 staining - fig 2A - 1_rep - 14.5.23 jpeg/xbp-1+pad12108.jpg
- Fig.2A - Original files/Fig.2A RAW data and photos JPEG/syto12 staining - fig 2A - 1_rep - 14.5.23 jpeg/xbp-1+pad12109.jpg
- Fig.2A - Original files/Fig.2A RAW data and photos JPEG/syto12 staining - fig 2A - 1_rep - 14.5.23 jpeg/xbp-1+pad12110.jpg
- Fig.2A - Original files/Fig.2A RAW data and photos JPEG/syto12 staining - fig 2A - 1_rep - 14.5.23 jpeg/xbp-1+pad12111.jpg
- Fig.2A - Original files/Fig.2A RAW data and photos JPEG/syto12 staining - fig 2A - 1_rep - 14.5.23 jpeg/xbp-1+pad12112.jpg
- Fig.2A - Original files/Fig.2A RAW data and photos JPEG/syto12 staining - fig 2A - 1_rep - 14.5.23 jpeg/xbp-1+pad12113.jpg
- Fig.2A - Original files/Fig.2A RAW data and photos JPEG/syto12 staining - fig 2A - 1_rep - 14.5.23 jpeg/xbp-1+pad12114.jpg
- Fig.2A - Original files/Fig.2A RAW data and photos JPEG/syto12 staining - fig 2A - 1_rep - 14.5.23 jpeg/xbp-1+pad12115.jpg
- Fig.2A - Original files/Fig.2A RAW data and photos JPEG/syto12 staining - fig 2A - 1_rep - 14.5.23 jpeg/xbp-1+pad12116.jpg
- Fig.2A - Original files/Fig.2A RAW data and photos JPEG/syto12 staining - fig 2A - 1_rep - 14.5.23 jpeg/xbp-1+pad12117.jpg
- Fig.2A - Original files/Fig.2A RAW data and photos JPEG/syto12 staining - fig 2A - 1_rep - 14.5.23 jpeg/xbp-1+pad1296.jpg
- Fig.2A - Original files/Fig.2A RAW data and photos JPEG/syto12 staining - fig 2A - 1_rep - 14.5.23 jpeg/xbp-1+pad1297.jpg
- Fig.2A - Original files/Fig.2A RAW data and photos JPEG/syto12 staining - fig 2A - 1_rep - 14.5.23 jpeg/xbp-1+pad1298.jpg
- Fig.2A - Original files/Fig.2A RAW data and photos JPEG/syto12 staining - fig 2A - 1_rep - 14.5.23 jpeg/xbp-1+pad1299.jpg
- Fig.2A - Original files/Updated Figure 2 - 13.7.23.tif
