# Supplementary material for: Correction: It’s All in Your Mind: Determining Germ Cell Fate by Neuronal IRE-1 in C. elegans
Source: PLoS Genet. 2023 Nov 30;19(11):e1011061. doi: 10.1371/journal.pgen.1011061 (PMC10688620; doi:10.1371/journal.pgen.1011061)
Supplement: S2 File — (ZIP) [file pgen.1011061.s002.zip › Fig.2A - Original files/Fig.2A graph of apoptotic corpses - 30.5.23.xlsx]

## Sheet: RAW SCORES 1+2+3
								day-2 scoring
									wild type	tfg-1(RNAi)	xbp-1(-)	ire-1(-)	tfg-1(RNAi); ire-1(-)	ire-1(-); xbp-1(-)
								1_rep	3	6	8	1	0	1
									2	9	5	1	0	3
									1	6	6	1	1	1
									1	7	4	1	1	2
									2	9	5	1	0	2
									2	8	7	0	2	0
									2	9	4	0	2	0
									2	12	6	0	1	1
									1	9	8	2	0	1
									1	9	5	1	3	0
									2	11	6	2	0	3
									2	6	4	2	0	2
									2	8	8	3	1	0
									1	5	5	1	1	2
									2	8	7	1	2	0
									1	11	9	0	0	1
									2	6	7	0	1	1
									0	12	4	1	0	2
									2	5	6	1	2	3
									4	8	9	1	2	0
								2_rep	2	7	4	2	1	1
									2	8	6	1	1	1
									1	9	7	1	0	1
									3	7	7	1	1	0
									1	6	6	1	1	0
									1	8	8	1	1	2
									2	8	4	1	1	1
									2	8	5	1	1	1
									1	7	6	0	0	1
									3	8	6	0	0	1
									1	7	4	1	1	1
									1	8	6	0	1	1
									2	7	6	1	1	1
									2	6	5	1	1	1
									2	8	8	0	0	1
									2	7	6	2	1	1
									1	8	5	1	1	1
									2	9	5	0	1	0
									2	8	4	1	1	1
									2	8	5	0	0	1
								3_rep	2	10	7	0	1	1
									2	9	6	2	3	1
									3	13	6	2	1	0
									4	6	7	1	2	1
									2	9	6	1	1	1
									2	11	6	1	0	1
									2	10	8	0	0	1
									2	8	6	1	0	0
									3	8	6	1	0	2
									4	8	9	1	1	1
									2	9	6	1	1	2
									2	11	7	1	1	2
									2	13	8	1	1	1
									2	9	8	1	1	1
									2	10	6	1	1	1
									2	8	9	2	1	1
									2	9	9	0	1	1
									4	10	7	1	1	1
									2	7	6	1	2	1
									2	7	9	3	1	1
									wild type	tfg-1(RNAi)	xbp-1(-)	ire-1(-)	tfg-1(RNAi); ire-1(-)	ire-1(-); xbp-1(-)
								1_rep	1.75	8.2	6.15	1	0.95	1.25
								2_rep	1.75	7.6	5.65	0.8	0.75	0.9
								3_rep	2.4	9.25	7.1	1.1	1	1.05

## Sheet: GRAPH AND STATS
	wild type	tfg-1(RNAi)	xbp-1(-)	ire-1(-)	tfg-1(RNAi); ire-1(-)	ire-1(-); xbp-1(-)
1_rep	1.75	8.2	6.15	1	0.95	1.25
2_rep	1.75	7.6	5.65	0.8	0.75	0.9
3_rep	2.4	9.25	7.1	1.1	1	1.05
Table Analyzed	Col: One-way ANOVA
Repeated measures ANOVA summary
Assume sphericity?	No
F	254
P value	0.0023
P value summary	**
Statistically significant (P < 0.05)?	Yes
Geisser-Greenhouse's epsilon	0.2253
R squared	0.9922
Was the matching effective?
F	6.722
P value	0.0141
P value summary	*
Is there significant matching (P < 0.05)?	Yes
R squared	0.01039
ANOVA table	SS	DF	MS	F (DFn, DFd)	P value
Treatment (between columns)	157.4	5	31.48	F (1.126, 2.253) = 254.0	P=0.0023
Individual (between rows)	1.666	2	0.8329	F (2, 10) = 6.722	P=0.0141
Residual (random)	1.239	10	0.1239
Total	160.3	17
Data summary
Number of treatments (columns)	6
Number of subjects (rows)	3
Number of missing values	0
Number of families	1
Number of comparisons per family	15
Alpha	0.05
Tukey's multiple comparisons test	Mean Diff.	95.00% CI of diff.	Below threshold?	Summary	Adjusted P Value
wild type vs. tfg-1(RNAi)	-6.383	-8.794 to -3.972	Yes	**	0.0082	A-B
wild type vs. xbp-1(-)	-4.333	-6.269 to -2.397	Yes	*	0.0109	A-C
wild type vs. ire-1(-)	1	-0.3335 to 2.334	No	ns	0.0865	A-D
wild type vs. tfg-1(RNAi); ire-1(-)	1.067	-0.3968 to 2.530	No	ns	0.0912	A-E
wild type vs. ire-1(-); xbp-1(-)	0.9	-1.146 to 2.946	No	ns	0.2241	A-F
tfg-1(RNAi) vs. xbp-1(-)	2.05	1.571 to 2.529	Yes	**	0.0014	B-C
tfg-1(RNAi) vs. ire-1(-)	7.383	4.062 to 10.70	Yes	*	0.0111	B-D
tfg-1(RNAi) vs. tfg-1(RNAi); ire-1(-)	7.45	3.996 to 10.90	Yes	*	0.0116	B-E
tfg-1(RNAi) vs. ire-1(-); xbp-1(-)	7.283	3.434 to 11.13	Yes	*	0.0145	B-F
xbp-1(-) vs. ire-1(-)	5.333	2.476 to 8.191	Yes	*	0.0149	C-D
xbp-1(-) vs. tfg-1(RNAi); ire-1(-)	5.4	2.409 to 8.391	Yes	*	0.0158	C-E
xbp-1(-) vs. ire-1(-); xbp-1(-)	5.233	1.826 to 8.640	Yes	*	0.0216	C-F
ire-1(-) vs. tfg-1(RNAi); ire-1(-)	0.06667	-0.07162 to 0.2049	No	ns	0.1919	D-E
ire-1(-) vs. ire-1(-); xbp-1(-)	-0.1	-0.8185 to 0.6185	No	ns	0.8328	D-F
tfg-1(RNAi); ire-1(-) vs. ire-1(-); xbp-1(-)	-0.1667	-0.7694 to 0.4361	No	ns	0.4485	E-F
Test details	Mean 1	Mean 2	Mean Diff.	SE of diff.	n1	n2	q	DF
wild type vs. tfg-1(RNAi)	1.967	8.35	-6.383	0.2906	3	3	31.07	2
wild type vs. xbp-1(-)	1.967	6.3	-4.333	0.2333	3	3	26.26	2
wild type vs. ire-1(-)	1.967	0.9667	1	0.1607	3	3	8.799	2
wild type vs. tfg-1(RNAi); ire-1(-)	1.967	0.9	1.067	0.1764	3	3	8.552	2
wild type vs. ire-1(-); xbp-1(-)	1.967	1.067	0.9	0.2466	3	3	5.16	2
tfg-1(RNAi) vs. xbp-1(-)	8.35	6.3	2.05	0.05774	3	3	50.21	2
tfg-1(RNAi) vs. ire-1(-)	8.35	0.9667	7.383	0.4003	3	3	26.08	2
tfg-1(RNAi) vs. tfg-1(RNAi); ire-1(-)	8.35	0.9	7.45	0.4163	3	3	25.31	2
tfg-1(RNAi) vs. ire-1(-); xbp-1(-)	8.35	1.067	7.283	0.464	3	3	22.2	2
xbp-1(-) vs. ire-1(-)	6.3	0.9667	5.333	0.3444	3	3	21.9	2
xbp-1(-) vs. tfg-1(RNAi); ire-1(-)	6.3	0.9	5.4	0.3606	3	3	21.18	2
xbp-1(-) vs. ire-1(-); xbp-1(-)	6.3	1.067	5.233	0.4106	3	3	18.02	2
ire-1(-) vs. tfg-1(RNAi); ire-1(-)	0.9667	0.9	0.06667	0.01667	3	3	5.657	2
ire-1(-) vs. ire-1(-); xbp-1(-)	0.9667	1.067	-0.1	0.0866	3	3	1.633	2
tfg-1(RNAi); ire-1(-) vs. ire-1(-); xbp-1(-)	0.9	1.067	-0.1667	0.07265	3	3	3.244	2

## Sheet: final figure
								New figure (graph rescores day 2 as imaged in 2A)						old figure
