# Supplementary material for: Correction: It’s All in Your Mind: Determining Germ Cell Fate by Neuronal IRE-1 in C. elegans
Source: PLoS Genet. 2023 Nov 30;19(11):e1011061. doi: 10.1371/journal.pgen.1011061 (PMC10688620; doi:10.1371/journal.pgen.1011061)
Supplement: S2 File — (ZIP) [file pgen.1011061.s002.zip › Fig.2A - Original files/Fig.2A RAW data and photos JPEG/syto12 staining - fig 2A - 2 rep_15.5.23 jpeg/2_rep apoptosis scoring - Fig 2A - 15.5.23.xlsx]

## Sheet: גיליון1
							apoptosis scoring from 20 animals per genotype - 2_rep - 15/5/23
xbp-1 + control	xbp-1; ire-1 +control	wt + tfg-1	wt + control	ire-1 + tfg-1	ire-1 + control		# animals
4	1	7	2	1	2		1
6	1	8	2	1	1		2
7	1	9	1	0	1		3
7	0	7	3	1	1		4
6	0	6	1	1	1		5
8	2	8	1	1	1		6
4	1	8	2	1	1		7
5	1	8	2	1	1		8
6	1	7	1	0	0		9
6	1	8	3	0	0		10
4	1	7	1	1	1		11
6	1	8	1	1	0		12
6	1	7	2	1	1		13
5	1	6	2	1	1		14
8	1	8	2	0	0		15
6	1	7	2	1	2		16
5	1	8	1	1	1		17
5	0	9	2	1	0		18
4	1	8	2	1	1		19
5	1	8	2	0	0		20
5.65	0.9	7.6	1.75	0.75	0.8		average corpses
1.22582	0.447214	0.820783	0.638666	0.444262	0.615587		st.dev
