# Supplementary material for: Correction: It’s All in Your Mind: Determining Germ Cell Fate by Neuronal IRE-1 in C. elegans
Source: PLoS Genet. 2023 Nov 30;19(11):e1011061. doi: 10.1371/journal.pgen.1011061 (PMC10688620; doi:10.1371/journal.pgen.1011061)
Supplement: S2 File — (ZIP) [file pgen.1011061.s002.zip › Fig.2A - Original files/Fig.2A RAW data and photos JPEG/syto12 staining - Fig 2A - 3_rep - 22.5.23 jpeg/3_rep apoptosis assay scoring - Fig 2A - 22.5.23.xlsx]

## Sheet: גיליון1
						apoptosis scoring from 20 animals per genotype - 3_rep - 22/5/23
xbp-1 + control	xbp-1; ire-1 +control	wt + tfg-1	wt + control	ire-1 + tfg-1	ire-1 + control	# animals
7	1	10	2	1	0	1
6	1	9	2	3	2	2
6	0	13	3	1	2	3
7	1	6	4	2	1	4
6	1	9	2	1	1	5
6	1	11	2	0	1	6
8	1	10	2	0	0	7
6	0	8	2	0	1	8
6	2	8	3	0	1	9
9	1	8	4	1	1	10
6	2	9	2	1	1	11
7	2	11	2	1	1	12
8	1	13	2	1	1	13
8	1	9	2	1	1	14
6	1	10	2	1	1	15
9	1	8	2	1	2	16
9	1	9	2	1	0	17
7	1	10	4	1	1	18
6	1	7	2	2	1	19
9	1	7	2	1	3	20
7.1	1.05	9.25	2.4	1	1.1	0
1.20961	0.510418	1.83174	0.753937	0.725476	0.718185	st.dev
