# Supplementary material for: Correction: It’s All in Your Mind: Determining Germ Cell Fate by Neuronal IRE-1 in C. elegans
Source: PLoS Genet. 2023 Nov 30;19(11):e1011061. doi: 10.1371/journal.pgen.1011061 (PMC10688620; doi:10.1371/journal.pgen.1011061)
Supplement: S2 File — (ZIP) [file pgen.1011061.s002.zip › Fig.2A - Original files/Fig.2A RAW data and photos JPEG/syto12 staining - fig 2A - 1_rep - 14.5.23 jpeg/1_rep apoptosis scoring - Fig 2A - 14.5.23.xlsx]

## Sheet: גיליון1
						apoptosis scoring from 20 animals per genotype - 1_rep - 14/5/23
xbp-1 + control	xbp-1; ire-1 +control	wt + tfg-1	wt + control	ire-1 + tfg-1	ire-1 + control	# animals
8	1	6	3	0	1	1
5	3	9	2	0	1	2
6	1	6	1	1	1	3
4	2	7	1	1	1	4
5	2	9	2	0	1	5
7	0	8	2	2	0	6
4	0	9	2	2	0	7
6	1	12	2	1	0	8
8	1	9	1	0	2	9
5	0	9	1	3	1	10
6	3	11	2	0	2	11
4	2	6	2	0	2	12
8	0	8	2	1	3	13
5	2	5	1	1	1	14
7	0	8	2	2	1	15
9	1	11	1	0	0	16
7	1	6	2	1	0	17
4	2	12	0	0	1	18
6	3	5	2	2	1	19
9	0	8	4	2	1	20
6.15	1.25	8.2	1.75	0.95	1	average corpses
1.62096	1.04283	2.11187	0.829156	0.920598	0.774597	st.dev
