# Supplementary material for: Correction: It’s All in Your Mind: Determining Germ Cell Fate by Neuronal IRE-1 in C. elegans
Source: PLoS Genet. 2023 Nov 30;19(11):e1011061. doi: 10.1371/journal.pgen.1011061 (PMC10688620; doi:10.1371/journal.pgen.1011061)
Supplement: S3 File — (ZIP) [file pgen.1011061.s003.zip]

Archive with 127 entries (122 files):
- Fig.4D - Original files/Fig. 4D pictures selected for Figure 4D/
- Fig.4D - Original files/Fig. 4D pictures selected for Figure 4D/daf-28_sa+ pad1232.tif
- Fig.4D - Original files/Fig. 4D pictures selected for Figure 4D/daf-28_sa+tfg-134.tif
- Fig.4D - Original files/Fig. 4D pictures selected for Figure 4D/daf-28_tm2308+ tfg-124.tif
- Fig.4D - Original files/Fig. 4D pictures selected for Figure 4D/daf-28_tm2308+pad1219.tif
- Fig.4D - Original files/Fig.4D graph of apoptotic corpses - 30.5.23.xlsx
- Fig.4D - Original files/Fig.4D RAW data and photos JPEG/
- Fig.4D - Original files/Fig.4D RAW data and photos JPEG/syto12 staining - Fig 4D -  2 rep_15.5.23 jpeg/
- Fig.4D - Original files/Fig.4D RAW data and photos JPEG/syto12 staining - Fig 4D -  2 rep_15.5.23 jpeg/2_rep apoptosis scoring - Fig 4D - 15.5.23.xlsx
- Fig.4D - Original files/Fig.4D RAW data and photos JPEG/syto12 staining - Fig 4D -  2 rep_15.5.23 jpeg/daf-28_sa+ pad1230.jpg
- Fig.4D - Original files/Fig.4D RAW data and photos JPEG/syto12 staining - Fig 4D -  2 rep_15.5.23 jpeg/daf-28_sa+ pad1231.jpg
- Fig.4D - Original files/Fig.4D RAW data and photos JPEG/syto12 staining - Fig 4D -  2 rep_15.5.23 jpeg/daf-28_sa+ pad1232.jpg
- Fig.4D - Original files/Fig.4D RAW data and photos JPEG/syto12 staining - Fig 4D -  2 rep_15.5.23 jpeg/daf-28_sa+ pad1233.jpg
- Fig.4D - Original files/Fig.4D RAW data and photos JPEG/syto12 staining - Fig 4D -  2 rep_15.5.23 jpeg/daf-28_sa+tfg-134.jpg
- Fig.4D - Original files/Fig.4D RAW data and photos JPEG/syto12 staining - Fig 4D -  2 rep_15.5.23 jpeg/daf-28_sa+tfg-135.jpg
- Fig.4D - Original files/Fig.4D RAW data and photos JPEG/syto12 staining - Fig 4D -  2 rep_15.5.23 jpeg/daf-28_sa+tfg-136.jpg
- Fig.4D - Original files/Fig.4D RAW data and photos JPEG/syto12 staining - Fig 4D -  2 rep_15.5.23 jpeg/daf-28_tm2308+ tfg-121.jpg
- Fig.4D - Original files/Fig.4D RAW data and photos JPEG/syto12 staining - Fig 4D -  2 rep_15.5.23 jpeg/daf-28_tm2308+ tfg-122.jpg
- Fig.4D - Original files/Fig.4D RAW data and photos JPEG/syto12 staining - Fig 4D -  2 rep_15.5.23 jpeg/daf-28_tm2308+ tfg-123.jpg
- Fig.4D - Original files/Fig.4D RAW data and photos JPEG/syto12 staining - Fig 4D -  2 rep_15.5.23 jpeg/daf-28_tm2308+ tfg-124.jpg
- Fig.4D - Original files/Fig.4D RAW data and photos JPEG/syto12 staining - Fig 4D -  2 rep_15.5.23 jpeg/daf-28_tm2308+ tfg-125.jpg
- Fig.4D - Original files/Fig.4D RAW data and photos JPEG/syto12 staining - Fig 4D -  2 rep_15.5.23 jpeg/daf-28_tm2308+ tfg-126.jpg
- Fig.4D - Original files/Fig.4D RAW data and photos JPEG/syto12 staining - Fig 4D -  2 rep_15.5.23 jpeg/daf-28_tm2308+ tfg-127.jpg
- Fig.4D - Original files/Fig.4D RAW data and photos JPEG/syto12 staining - Fig 4D -  2 rep_15.5.23 jpeg/daf-28_tm2308+ tfg-128.jpg
- Fig.4D - Original files/Fig.4D RAW data and photos JPEG/syto12 staining - Fig 4D -  2 rep_15.5.23 jpeg/daf-28_tm2308+ tfg-129.jpg
- Fig.4D - Original files/Fig.4D RAW data and photos JPEG/syto12 staining - Fig 4D -  2 rep_15.5.23 jpeg/daf-28_tm2308+pad1215.jpg
- Fig.4D - Original files/Fig.4D RAW data and photos JPEG/syto12 staining - Fig 4D -  2 rep_15.5.23 jpeg/daf-28_tm2308+pad1216.jpg
- Fig.4D - Original files/Fig.4D RAW data and photos JPEG/syto12 staining - Fig 4D -  2 rep_15.5.23 jpeg/daf-28_tm2308+pad1217.jpg
- Fig.4D - Original files/Fig.4D RAW data and photos JPEG/syto12 staining - Fig 4D -  2 rep_15.5.23 jpeg/daf-28_tm2308+pad1218.jpg
- Fig.4D - Original files/Fig.4D RAW data and photos JPEG/syto12 staining - Fig 4D -  2 rep_15.5.23 jpeg/daf-28_tm2308+pad1219.jpg
- Fig.4D - Original files/Fig.4D RAW data and photos JPEG/syto12 staining - Fig 4D -  2 rep_15.5.23 jpeg/daf-28_tm2308+pad1220.jpg
- Fig.4D - Original files/Fig.4D RAW data and photos JPEG/syto12 staining - Fig 4D - 1_rep - 14.5.23 jpeg/
- Fig.4D - Original files/Fig.4D RAW data and photos JPEG/syto12 staining - Fig 4D - 1_rep - 14.5.23 jpeg/1_rep apoptosis scoring - 14.5.23.xlsx
- Fig.4D - Original files/Fig.4D RAW data and photos JPEG/syto12 staining - Fig 4D - 1_rep - 14.5.23 jpeg/daf-28_sa+ pad12218.jpg
- Fig.4D - Original files/Fig.4D RAW data and photos JPEG/syto12 staining - Fig 4D - 1_rep - 14.5.23 jpeg/daf-28_sa+ pad12219.jpg
- Fig.4D - Original files/Fig.4D RAW data and photos JPEG/syto12 staining - Fig 4D - 1_rep - 14.5.23 jpeg/daf-28_sa+ pad12220.jpg
- Fig.4D - Original files/Fig.4D RAW data and photos JPEG/syto12 staining - Fig 4D - 1_rep - 14.5.23 jpeg/daf-28_sa+ pad12221.jpg
- Fig.4D - Original files/Fig.4D RAW data and photos JPEG/syto12 staining - Fig 4D - 1_rep - 14.5.23 jpeg/daf-28_sa+ pad12222.jpg
- Fig.4D - Original files/Fig.4D RAW data and photos JPEG/syto12 staining - Fig 4D - 1_rep - 14.5.23 jpeg/daf-28_sa+ pad12223.jpg
- Fig.4D - Original files/Fig.4D RAW data and photos JPEG/syto12 staining - Fig 4D - 1_rep - 14.5.23 jpeg/daf-28_sa+ pad12224.jpg
- Fig.4D - Original files/Fig.4D RAW data and photos JPEG/syto12 staining - Fig 4D - 1_rep - 14.5.23 jpeg/daf-28_sa+ pad12225.jpg
- Fig.4D - Original files/Fig.4D RAW data and photos JPEG/syto12 staining - Fig 4D - 1_rep - 14.5.23 jpeg/daf-28_sa+ pad12226.jpg
- Fig.4D - Original files/Fig.4D RAW data and photos JPEG/syto12 staining - Fig 4D - 1_rep - 14.5.23 jpeg/daf-28_sa+ pad12227.jpg
- Fig.4D - Original files/Fig.4D RAW data and photos JPEG/syto12 staining - Fig 4D - 1_rep - 14.5.23 jpeg/daf-28_sa+ pad12228.jpg
- Fig.4D - Original files/Fig.4D RAW data and photos JPEG/syto12 staining - Fig 4D - 1_rep - 14.5.23 jpeg/daf-28_sa+ pad12229.jpg
- Fig.4D - Original files/Fig.4D RAW data and photos JPEG/syto12 staining - Fig 4D - 1_rep - 14.5.23 jpeg/daf-28_sa+ pad12230.jpg
- Fig.4D - Original files/Fig.4D RAW data and photos JPEG/syto12 staining - Fig 4D - 1_rep - 14.5.23 jpeg/daf-28_sa+ pad12231.jpg
- Fig.4D - Original files/Fig.4D RAW data and photos JPEG/syto12 staining - Fig 4D - 1_rep - 14.5.23 jpeg/daf-28_sa+ pad12232.jpg
- Fig.4D - Original files/Fig.4D RAW data and photos JPEG/syto12 staining - Fig 4D - 1_rep - 14.5.23 jpeg/daf-28_sa+ tfg-1233.jpg
- Fig.4D - Original files/Fig.4D RAW data and photos JPEG/syto12 staining - Fig 4D - 1_rep - 14.5.23 jpeg/daf-28_sa+ tfg-1234.jpg
- Fig.4D - Original files/Fig.4D RAW data and photos JPEG/syto12 staining - Fig 4D - 1_rep - 14.5.23 jpeg/daf-28_sa+ tfg-1235.jpg
- Fig.4D - Original files/Fig.4D RAW data and photos JPEG/syto12 staining - Fig 4D - 1_rep - 14.5.23 jpeg/daf-28_sa+ tfg-1236.jpg
- Fig.4D - Original files/Fig.4D RAW data and photos JPEG/syto12 staining - Fig 4D - 1_rep - 14.5.23 jpeg/daf-28_sa+ tfg-1237.jpg
- Fig.4D - Original files/Fig.4D RAW data and photos JPEG/syto12 staining - Fig 4D - 1_rep - 14.5.23 jpeg/daf-28_sa+ tfg-1238.jpg
- Fig.4D - Original files/Fig.4D RAW data and photos JPEG/syto12 staining - Fig 4D - 1_rep - 14.5.23 jpeg/daf-28_sa+ tfg-1239.jpg
- Fig.4D - Original files/Fig.4D RAW data and photos JPEG/syto12 staining - Fig 4D - 1_rep - 14.5.23 jpeg/daf-28_sa+ tfg-1240.jpg
- Fig.4D - Original files/Fig.4D RAW data and photos JPEG/syto12 staining - Fig 4D - 1_rep - 14.5.23 jpeg/daf-28_sa+ tfg-1241.jpg
- Fig.4D - Original files/Fig.4D RAW data and photos JPEG/syto12 staining - Fig 4D - 1_rep - 14.5.23 jpeg/daf-28_sa+ tfg-1242.jpg
- Fig.4D - Original files/Fig.4D RAW data and photos JPEG/syto12 staining - Fig 4D - 1_rep - 14.5.23 jpeg/daf-28_sa+ tfg-1243.jpg
- Fig.4D - Original files/Fig.4D RAW data and photos JPEG/syto12 staining - Fig 4D - 1_rep - 14.5.23 jpeg/daf-28_sa+ tfg-1244.jpg
- Fig.4D - Original files/Fig.4D RAW data and photos JPEG/syto12 staining - Fig 4D - 1_rep - 14.5.23 jpeg/daf-28_sa+ tfg-1245.jpg
- Fig.4D - Original files/Fig.4D RAW data and photos JPEG/syto12 staining - Fig 4D - 1_rep - 14.5.23 jpeg/daf-28_sa+ tfg-1246.jpg
- Fig.4D - Original files/Fig.4D RAW data and photos JPEG/syto12 staining - Fig 4D - 1_rep - 14.5.23 jpeg/daf-28_sa+ tfg-1247.jpg
- Fig.4D - Original files/Fig.4D RAW data and photos JPEG/syto12 staining - Fig 4D - 1_rep - 14.5.23 jpeg/daf-28_sa+ tfg-1248.jpg
- Fig.4D - Original files/Fig.4D RAW data and photos JPEG/syto12 staining - Fig 4D - 1_rep - 14.5.23 jpeg/daf-28_sa+ tfg-1249.jpg
- Fig.4D - Original files/Fig.4D RAW data and photos JPEG/syto12 staining - Fig 4D - 1_rep - 14.5.23 jpeg/daf-28_sa+ tfg-1250.jpg
- Fig.4D - Original files/Fig.4D RAW data and photos JPEG/syto12 staining - Fig 4D - 1_rep - 14.5.23 jpeg/daf-28_tm2308+ pad12180.jpg
- Fig.4D - Original files/Fig.4D RAW data and photos JPEG/syto12 staining - Fig 4D - 1_rep - 14.5.23 jpeg/daf-28_tm2308+ pad12181.jpg
- Fig.4D - Original files/Fig.4D RAW data and photos JPEG/syto12 staining - Fig 4D - 1_rep - 14.5.23 jpeg/daf-28_tm2308+ pad12182.jpg
- Fig.4D - Original files/Fig.4D RAW data and photos JPEG/syto12 staining - Fig 4D - 1_rep - 14.5.23 jpeg/daf-28_tm2308+ pad12183.jpg
- Fig.4D - Original files/Fig.4D RAW data and photos JPEG/syto12 staining - Fig 4D - 1_rep - 14.5.23 jpeg/daf-28_tm2308+ pad12184.jpg
- Fig.4D - Original files/Fig.4D RAW data and photos JPEG/syto12 staining - Fig 4D - 1_rep - 14.5.23 jpeg/daf-28_tm2308+ pad12185.jpg
- Fig.4D - Original files/Fig.4D RAW data and photos JPEG/syto12 staining - Fig 4D - 1_rep - 14.5.23 jpeg/daf-28_tm2308+ pad12186.jpg
- Fig.4D - Original files/Fig.4D RAW data and photos JPEG/syto12 staining - Fig 4D - 1_rep - 14.5.23 jpeg/daf-28_tm2308+ pad12187.jpg
- Fig.4D - Original files/Fig.4D RAW data and photos JPEG/syto12 staining - Fig 4D - 1_rep - 14.5.23 jpeg/daf-28_tm2308+ pad12188.jpg
- Fig.4D - Original files/Fig.4D RAW data and photos JPEG/syto12 staining - Fig 4D - 1_rep - 14.5.23 jpeg/daf-28_tm2308+ pad12189.jpg
- Fig.4D - Original files/Fig.4D RAW data and photos JPEG/syto12 staining - Fig 4D - 1_rep - 14.5.23 jpeg/daf-28_tm2308+ pad12190.jpg
- Fig.4D - Original files/Fig.4D RAW data and photos JPEG/syto12 staining - Fig 4D - 1_rep - 14.5.23 jpeg/daf-28_tm2308+ pad12191.jpg
- Fig.4D - Original files/Fig.4D RAW data and photos JPEG/syto12 staining - Fig 4D - 1_rep - 14.5.23 jpeg/daf-28_tm2308+ pad12192.jpg
- Fig.4D - Original files/Fig.4D RAW data and photos JPEG/syto12 staining - Fig 4D - 1_rep - 14.5.23 jpeg/daf-28_tm2308+ pad12193.jpg
- Fig.4D - Original files/Fig.4D RAW data and photos JPEG/syto12 staining - Fig 4D - 1_rep - 14.5.23 jpeg/daf-28_tm2308+ pad12194.jpg
- Fig.4D - Original files/Fig.4D RAW data and photos JPEG/syto12 staining - Fig 4D - 1_rep - 14.5.23 jpeg/daf-28_tm2308+ pad12195.jpg
- Fig.4D - Original files/Fig.4D RAW data and photos JPEG/syto12 staining - Fig 4D - 1_rep - 14.5.23 jpeg/daf-28_tm2308+ pad12196.jpg
- Fig.4D - Original files/Fig.4D RAW data and photos JPEG/syto12 staining - Fig 4D - 1_rep - 14.5.23 jpeg/daf-28_tm2308+ pad12197.jpg
- Fig.4D - Original files/Fig.4D RAW data and photos JPEG/syto12 staining - Fig 4D - 1_rep - 14.5.23 jpeg/daf-28_tm2308+ pad12198.jpg
- Fig.4D - Original files/Fig.4D RAW data and photos JPEG/syto12 staining - Fig 4D - 1_rep - 14.5.23 jpeg/daf-28_tm2308+ tfg-1199.jpg
- Fig.4D - Original files/Fig.4D RAW data and photos JPEG/syto12 staining - Fig 4D - 1_rep - 14.5.23 jpeg/daf-28_tm2308+ tfg-1200.jpg
- Fig.4D - Original files/Fig.4D RAW data and photos JPEG/syto12 staining - Fig 4D - 1_rep - 14.5.23 jpeg/daf-28_tm2308+ tfg-1201.jpg
- Fig.4D - Original files/Fig.4D RAW data and photos JPEG/syto12 staining - Fig 4D - 1_rep - 14.5.23 jpeg/daf-28_tm2308+ tfg-1202.jpg
- Fig.4D - Original files/Fig.4D RAW data and photos JPEG/syto12 staining - Fig 4D - 1_rep - 14.5.23 jpeg/daf-28_tm2308+ tfg-1203.jpg
- Fig.4D - Original files/Fig.4D RAW data and photos JPEG/syto12 staining - Fig 4D - 1_rep - 14.5.23 jpeg/daf-28_tm2308+ tfg-1204.jpg
- Fig.4D - Original files/Fig.4D RAW data and photos JPEG/syto12 staining - Fig 4D - 1_rep - 14.5.23 jpeg/daf-28_tm2308+ tfg-1205.jpg
- Fig.4D - Original files/Fig.4D RAW data and photos JPEG/syto12 staining - Fig 4D - 1_rep - 14.5.23 jpeg/daf-28_tm2308+ tfg-1206.jpg
- Fig.4D - Original files/Fig.4D RAW data and photos JPEG/syto12 staining - Fig 4D - 1_rep - 14.5.23 jpeg/daf-28_tm2308+ tfg-1207.jpg
- Fig.4D - Original files/Fig.4D RAW data and photos JPEG/syto12 staining - Fig 4D - 1_rep - 14.5.23 jpeg/daf-28_tm2308+ tfg-1208.jpg
- Fig.4D - Original files/Fig.4D RAW data and photos JPEG/syto12 staining - Fig 4D - 1_rep - 14.5.23 jpeg/daf-28_tm2308+ tfg-1209.jpg
- Fig.4D - Original files/Fig.4D RAW data and photos JPEG/syto12 staining - Fig 4D - 1_rep - 14.5.23 jpeg/daf-28_tm2308+ tfg-1210.jpg
- Fig.4D - Original files/Fig.4D RAW data and photos JPEG/syto12 staining - Fig 4D - 1_rep - 14.5.23 jpeg/daf-28_tm2308+ tfg-1211.jpg
- Fig.4D - Original files/Fig.4D RAW data and photos JPEG/syto12 staining - Fig 4D - 1_rep - 14.5.23 jpeg/daf-28_tm2308+ tfg-1212.jpg
- Fig.4D - Original files/Fig.4D RAW data and photos JPEG/syto12 staining - Fig 4D - 1_rep - 14.5.23 jpeg/daf-28_tm2308+ tfg-1213.jpg
- Fig.4D - Original files/Fig.4D RAW data and photos JPEG/syto12 staining - Fig 4D - 1_rep - 14.5.23 jpeg/daf-28_tm2308+ tfg-1214.jpg
- Fig.4D - Original files/Fig.4D RAW data and photos JPEG/syto12 staining - Fig 4D - 1_rep - 14.5.23 jpeg/daf-28_tm2308+ tfg-1215.jpg
- Fig.4D - Original files/Fig.4D RAW data and photos JPEG/syto12 staining - Fig 4D - 1_rep - 14.5.23 jpeg/daf-28_tm2308+ tfg-1216.jpg
- Fig.4D - Original files/Fig.4D RAW data and photos JPEG/syto12 staining - Fig 4D - 1_rep - 14.5.23 jpeg/daf-28_tm2308+ tfg-1217.jpg
- Fig.4D - Original files/Fig.4D RAW data and photos JPEG/syto12 staining - Fig 4D - 3_rep - 22.5.23 jpeg/
- Fig.4D - Original files/Fig.4D RAW data and photos JPEG/syto12 staining - Fig 4D - 3_rep - 22.5.23 jpeg/3_rep apoptosis assay scoring - Fig 4D - 22.5.23.xlsx
- Fig.4D - Original files/Fig.4D RAW data and photos JPEG/syto12 staining - Fig 4D - 3_rep - 22.5.23 jpeg/daf-28_sa+pad1237.jpg
- Fig.4D - Original files/Fig.4D RAW data and photos JPEG/syto12 staining - Fig 4D - 3_rep - 22.5.23 jpeg/daf-28_sa+pad1238.jpg
- Fig.4D - Original files/Fig.4D RAW data and photos JPEG/syto12 staining - Fig 4D - 3_rep - 22.5.23 jpeg/daf-28_sa+pad1239.jpg
- Fig.4D - Original files/Fig.4D RAW data and photos JPEG/syto12 staining - Fig 4D - 3_rep - 22.5.23 jpeg/daf-28_sa+tfg-140.jpg
- Fig.4D - Original files/Fig.4D RAW data and photos JPEG/syto12 staining - Fig 4D - 3_rep - 22.5.23 jpeg/daf-28_sa+tfg-141.jpg
- Fig.4D - Original files/Fig.4D RAW data and photos JPEG/syto12 staining - Fig 4D - 3_rep - 22.5.23 jpeg/daf-28_sa+tfg-142.jpg
- Fig.4D - Original files/Fig.4D RAW data and photos JPEG/syto12 staining - Fig 4D - 3_rep - 22.5.23 jpeg/daf-28_sa+tfg-143.jpg
- Fig.4D - Original files/Fig.4D RAW data and photos JPEG/syto12 staining - Fig 4D - 3_rep - 22.5.23 jpeg/daf-28_sa+tfg-144.jpg
- Fig.4D - Original files/Fig.4D RAW data and photos JPEG/syto12 staining - Fig 4D - 3_rep - 22.5.23 jpeg/daf-28_sa+tfg-145.jpg
- Fig.4D - Original files/Fig.4D RAW data and photos JPEG/syto12 staining - Fig 4D - 3_rep - 22.5.23 jpeg/daf-28_sa+tfg-146.jpg
- Fig.4D - Original files/Fig.4D RAW data and photos JPEG/syto12 staining - Fig 4D - 3_rep - 22.5.23 jpeg/daf-28_tm2308+pad1227.jpg
- Fig.4D - Original files/Fig.4D RAW data and photos JPEG/syto12 staining - Fig 4D - 3_rep - 22.5.23 jpeg/daf-28_tm2308+pad1228.jpg
- Fig.4D - Original files/Fig.4D RAW data and photos JPEG/syto12 staining - Fig 4D - 3_rep - 22.5.23 jpeg/daf-28_tm2308+pad1229.jpg
- Fig.4D - Original files/Fig.4D RAW data and photos JPEG/syto12 staining - Fig 4D - 3_rep - 22.5.23 jpeg/daf-28_tm2308+tfg-130.jpg
- Fig.4D - Original files/Fig.4D RAW data and photos JPEG/syto12 staining - Fig 4D - 3_rep - 22.5.23 jpeg/daf-28_tm2308+tfg-131.jpg
- Fig.4D - Original files/Fig.4D RAW data and photos JPEG/syto12 staining - Fig 4D - 3_rep - 22.5.23 jpeg/daf-28_tm2308+tfg-132.jpg
- Fig.4D - Original files/Fig.4D RAW data and photos JPEG/syto12 staining - Fig 4D - 3_rep - 22.5.23 jpeg/daf-28_tm2308+tfg-133.jpg
- Fig.4D - Original files/Fig.4D RAW data and photos JPEG/syto12 staining - Fig 4D - 3_rep - 22.5.23 jpeg/daf-28_tm2308+tfg-134.jpg
- Fig.4D - Original files/Fig.4D RAW data and photos JPEG/syto12 staining - Fig 4D - 3_rep - 22.5.23 jpeg/daf-28_tm2308+tfg-135.jpg
- Fig.4D - Original files/Fig.4D RAW data and photos JPEG/syto12 staining - Fig 4D - 3_rep - 22.5.23 jpeg/daf-28_tm2308+tfg-136.jpg
- Fig.4D - Original files/Updated Figure 4 - 25.6.23.tif
