# Supplementary material for: Correction: It’s All in Your Mind: Determining Germ Cell Fate by Neuronal IRE-1 in C. elegans
Source: PLoS Genet. 2023 Nov 30;19(11):e1011061. doi: 10.1371/journal.pgen.1011061 (PMC10688620; doi:10.1371/journal.pgen.1011061)
Supplement: S3 File — (ZIP) [file pgen.1011061.s003.zip › Fig.4D - Original files/Fig.4D graph of apoptotic corpses - 30.5.23.xlsx]

## Sheet: RAW SCORES 1+2+#
		daf-28(tm2308) ; control RNAi	daf-28(tm2308) ; tfg-1 RNAi	daf-28(sa191) ; control RNAi	daf-28(sa191) ; tfg-1 RNAi
	1_rep	0	8	4	10
		4	6	7	12
		2	7	8	11
		2	6	9	10
		3	9	7	10
		1	10	9	8
		2	9	8	7
		1	11	9	5
		1	9	7	6
		2	6	10	7
		2	8	8	6
		1	9	5	7
		3	7	6	7
		1	9	7	5
		1	10	7	8
		2	6	10	10
		0	8	7	8
		3	7	8	5
		1	11	12	5
		2	6	10	7
	2_rep	1	9	6	9
		0	8	7	8
		1	9	6	6
		2	8	6	6
		1	5	8	5
		2	8	8	10
		2	5	8	8
		1	7	8	8
		2	7	7	7
		2	8	9	8
		2	8	7	6
		3	8	9	8
		1	8	8	6
		2	9	8	8
		2	8	11	8
		2	6	7	8
		2	8	8	8
		0	8	9	9
		2	8	8	8
		2	9	9	8
	3_rep	1	14	7	10
		2	10	12	12
		0	12	8	8
		1	9	6	10
		1	11	8	11
		2	15	8	8
		1	9	13	8
		4	11	10	9
		2	10	8	10
		2	9	7	9
		3	11	14	9
		1	9	9	8
		0	8	11	9
		2	7	9	9
		2	8	6	9		st.err control	0.553282	1.11639
		2	10	8	8			daf-28(tm2308)	daf-28(sa191)
		3	7	10	14		control	1.71667	8.3
		2	8	8	8		tfg-1	8.46667	8.25
		2	7	8	9		st.err tfg-1	1.10707	1.08208
		4	7	13	11
							1.73205
		daf-28(tm2308) ; control RNAi	daf-28(tm2308) ; tfg-1 RNAi	daf-28(sa191) ; control RNAi	daf-28(sa191) ; tfg-1 RNAi
	1_rep	1.7	8.1	7.9	7.7
	2_rep	1.6	7.7	7.85	7.6
	3_rep	1.85	9.6	9.15	9.45

## Sheet: GRAPHS AND STATS
	daf-28(tm2308) ; control RNAi	daf-28(tm2308) ; tfg-1 RNAi	daf-28(sa191) ; control RNAi	daf-28(sa191) ; tfg-1 RNAi
1_rep	1.7	8.1	7.9	7.7
2_rep	1.6	7.7	7.85	7.6
3_rep	1.85	9.6	9.15	9.45
Table Analyzed	Col: One-way ANOVA
Repeated measures ANOVA summary
Assume sphericity?	No
F	177.9
P value	0.0044
P value summary	**
Statistically significant (P < 0.05)?	Yes
Geisser-Greenhouse's epsilon	0.3535
R squared	0.9889
Was the matching effective?
F	11.29
P value	0.0093
P value summary	**
Is there significant matching (P < 0.05)?	Yes
R squared	0.04016
ANOVA table	SS	DF	MS	F (DFn, DFd)	P value
Treatment (between columns)	98.75	3	32.92	F (1.060, 2.121) = 177.9	P=0.0044
Individual (between rows)	4.178	2	2.089	F (2, 6) = 11.29	P=0.0093
Residual (random)	1.11	6	0.1851
Total	104	11
Data summary
Number of treatments (columns)	4
Number of subjects (rows)	3
Number of missing values	0
Number of families	1
Number of comparisons per family	2
Alpha	0.05
Šídák's multiple comparisons test	Mean Diff.	95.00% CI of diff.	Below threshold?	Summary	Adjusted P Value
daf-28(tm2308) ; control RNAi vs. daf-28(tm2308) ; tfg-1 RNAi	-6.75	-9.878 to -3.622	Yes	*	0.0112	A-B
daf-28(sa191) ; control RNAi vs. daf-28(sa191) ; tfg-1 RNAi	0.05	-1.032 to 1.132	No	ns	0.961	C-D
Test details	Mean 1	Mean 2	Mean Diff.	SE of diff.	n1	n2	t	DF
daf-28(tm2308) ; control RNAi vs. daf-28(tm2308) ; tfg-1 RNAi	1.717	8.467	-6.75	0.5074	3	3	13.3	2
daf-28(sa191) ; control RNAi vs. daf-28(sa191) ; tfg-1 RNAi	8.3	8.25	0.05	0.1756	3	3	0.2847	2

## Sheet: FINAL FIGURE
				new figure							old fugure
