# Supplementary material for: Correction: It’s All in Your Mind: Determining Germ Cell Fate by Neuronal IRE-1 in C. elegans
Source: PLoS Genet. 2023 Nov 30;19(11):e1011061. doi: 10.1371/journal.pgen.1011061 (PMC10688620; doi:10.1371/journal.pgen.1011061)
Supplement: S3 File — (ZIP) [file pgen.1011061.s003.zip › Fig.4D - Original files/Fig.4D RAW data and photos JPEG/syto12 staining - Fig 4D - 2 rep_15.5.23 jpeg/2_rep apoptosis scoring - Fig 4D - 15.5.23.xlsx]

## Sheet: גיליון1
			apoptosis scoring from 20 animals per genotype - 2_rep - 15/5/23
daf-28(tm) + tfg-1	daf-28(tm) + controI	daf-28(sa) + tfg-1	daf-28(sa) + controI	# animals
9	1	9	6	1
8	0	8	7	2
9	1	6	6	3
8	2	6	6	4
5	1	5	8	5
8	2	10	8	6
5	2	8	8	7
7	1	8	8	8
7	2	7	7	9
8	2	8	9	10
8	2	6	7	11
8	3	8	9	12
8	1	6	8	13
9	2	8	8	14
8	2	8	11	15
6	2	8	7	16
8	2	8	8	17
8	0	9	9	18
8	2	8	8	19
9	2	8	9	20
7.7	1.6	7.6	7.85	average corpses
1.17429	0.753937	1.23117	1.22582	st.dev
