# Supplementary material for: Correction: It’s All in Your Mind: Determining Germ Cell Fate by Neuronal IRE-1 in C. elegans
Source: PLoS Genet. 2023 Nov 30;19(11):e1011061. doi: 10.1371/journal.pgen.1011061 (PMC10688620; doi:10.1371/journal.pgen.1011061)
Supplement: S3 File — (ZIP) [file pgen.1011061.s003.zip › Fig.4D - Original files/Fig.4D RAW data and photos JPEG/syto12 staining - Fig 4D - 1_rep - 14.5.23 jpeg/1_rep apoptosis scoring - 14.5.23.xlsx]

## Sheet: גיליון1
			apoptosis scoring from 20 animals per genotype - 1_rep - 14/5/23
daf-28(tm) + tfg-1	daf-28(tm) + controI	daf-28(sa) + tfg-1	daf-28(sa) + controI	# animals
8	0	10	4	1
6	4	12	7	2
7	2	11	8	3
6	2	10	9	4
9	3	10	7	5
10	1	8	9	6
9	2	7	8	7
11	1	5	9	8
9	1	6	7	9
6	2	7	10	10
8	2	6	8	11
9	1	7	5	12
7	3	7	6	13
9	1	5	7	14
10	1	8	7	15
6	2	10	10	16
8	0	8	7	17
7	3	5	8	18
11	1	5	12	19
6	2	7	10	20
8.1	1.7	7.7	7.9	average corpses
1.64012	1.00499	2.1	1.81384	st.dev
