# Supplementary material for: Correction: It’s All in Your Mind: Determining Germ Cell Fate by Neuronal IRE-1 in C. elegans
Source: PLoS Genet. 2023 Nov 30;19(11):e1011061. doi: 10.1371/journal.pgen.1011061 (PMC10688620; doi:10.1371/journal.pgen.1011061)
Supplement: S3 File — (ZIP) [file pgen.1011061.s003.zip › Fig.4D - Original files/Fig.4D RAW data and photos JPEG/syto12 staining - Fig 4D - 3_rep - 22.5.23 jpeg/3_rep apoptosis assay scoring - Fig 4D - 22.5.23.xlsx]

## Sheet: גיליון1
				apoptosis scoring from 20 animals per genotype - 3_rep - 22/5/23
daf-28(tm) + tfg-1	daf-28(tm) + controI	daf-28(sa) + tfg-1	daf-28(sa) + controI	# animals
14	1	10	7	1
10	2	12	12	2
12	0	8	8	3
9	1	10	6	4
11	1	11	8	5
15	2	8	8	6
9	1	8	13	7
11	4	9	10	8
10	2	10	8	9
9	2	9	7	10
11	3	9	14	11
9	1	8	9	12
8	0	9	11	13
7	2	9	9	14
8	2	9	6	15
10	2	8	8	16
7	3	14	10	17
8	2	8	8	18
7	2	9	8	19
7	4	11	13	20
9.6	1.85	9.45	9.15	0
2.25715	1.08942	1.57196	2.34577	st.dev
