# Supplementary material for: Correction: It’s All in Your Mind: Determining Germ Cell Fate by Neuronal IRE-1 in C. elegans
Source: PLoS Genet. 2023 Nov 30;19(11):e1011061. doi: 10.1371/journal.pgen.1011061 (PMC10688620; doi:10.1371/journal.pgen.1011061)
Supplement: S4 File — Since images include multiple worms, images were independently measured several times to achieve measurements for distinct worms in one shared image. Only animals whose body was fully imaged (at least from front to back intestine) were measured. Exposure levels were maintained constant per worm strain. (ZIP) [file pgen.1011061.s004.zip]

Archive with 318 entries (313 files):
- Fig.S1 - Original files/Fig S1 RAW data and photos - JPEG/
- Fig.S1 - Original files/Fig S1 RAW data and photos - JPEG/reporters on PAD12 or TFG-1 RNAi - 11.5.23 _ 2 rep JPEG/
- Fig.S1 - Original files/Fig S1 RAW data and photos - JPEG/reporters on PAD12 or TFG-1 RNAi - 11.5.23 _ 2 rep JPEG/CF1553- Psod-3_gfp + control RNAi - 11.5.23.xlsx
- Fig.S1 - Original files/Fig S1 RAW data and photos - JPEG/reporters on PAD12 or TFG-1 RNAi - 11.5.23 _ 2 rep JPEG/CF1553- Psod-3_gfp + tfg-1 RNAi - 11.5.23.xlsx
- Fig.S1 - Original files/Fig S1 RAW data and photos - JPEG/reporters on PAD12 or TFG-1 RNAi - 11.5.23 _ 2 rep JPEG/CF2260 - Phsp-4_gfp + control RNAi - 11.5.23.xlsx
- Fig.S1 - Original files/Fig S1 RAW data and photos - JPEG/reporters on PAD12 or TFG-1 RNAi - 11.5.23 _ 2 rep JPEG/CF2260 - Phsp-4_gfp + tfg-1 RNAi - 11.5.23.xlsx
- Fig.S1 - Original files/Fig S1 RAW data and photos - JPEG/reporters on PAD12 or TFG-1 RNAi - 11.5.23 _ 2 rep JPEG/cf2260_hsp-4_gfp+ pad12-day101.jpg
- Fig.S1 - Original files/Fig S1 RAW data and photos - JPEG/reporters on PAD12 or TFG-1 RNAi - 11.5.23 _ 2 rep JPEG/cf2260_hsp-4_gfp+ pad12-day102.jpg
- Fig.S1 - Original files/Fig S1 RAW data and photos - JPEG/reporters on PAD12 or TFG-1 RNAi - 11.5.23 _ 2 rep JPEG/cf2260_hsp-4_gfp+ pad12-day103.jpg
- Fig.S1 - Original files/Fig S1 RAW data and photos - JPEG/reporters on PAD12 or TFG-1 RNAi - 11.5.23 _ 2 rep JPEG/cf2260_hsp-4_gfp+ pad12-day104.jpg
- Fig.S1 - Original files/Fig S1 RAW data and photos - JPEG/reporters on PAD12 or TFG-1 RNAi - 11.5.23 _ 2 rep JPEG/cf2260_hsp-4_gfp+ pad12-day105.jpg
- Fig.S1 - Original files/Fig S1 RAW data and photos - JPEG/reporters on PAD12 or TFG-1 RNAi - 11.5.23 _ 2 rep JPEG/cf2260_hsp-4_gfp+ pad12-day106.jpg
- Fig.S1 - Original files/Fig S1 RAW data and photos - JPEG/reporters on PAD12 or TFG-1 RNAi - 11.5.23 _ 2 rep JPEG/cf2260_hsp-4_gfp+ pad12-day107.jpg
- Fig.S1 - Original files/Fig S1 RAW data and photos - JPEG/reporters on PAD12 or TFG-1 RNAi - 11.5.23 _ 2 rep JPEG/cf2260_hsp-4_gfp+ pad12-day108.jpg
- Fig.S1 - Original files/Fig S1 RAW data and photos - JPEG/reporters on PAD12 or TFG-1 RNAi - 11.5.23 _ 2 rep JPEG/cf2260_hsp-4_gfp+ tfg-1-day109.jpg
- Fig.S1 - Original files/Fig S1 RAW data and photos - JPEG/reporters on PAD12 or TFG-1 RNAi - 11.5.23 _ 2 rep JPEG/cf2260_hsp-4_gfp+ tfg-1-day110.jpg
- Fig.S1 - Original files/Fig S1 RAW data and photos - JPEG/reporters on PAD12 or TFG-1 RNAi - 11.5.23 _ 2 rep JPEG/cf2260_hsp-4_gfp+ tfg-1-day111.jpg
- Fig.S1 - Original files/Fig S1 RAW data and photos - JPEG/reporters on PAD12 or TFG-1 RNAi - 11.5.23 _ 2 rep JPEG/cf2260_hsp-4_gfp+ tfg-1-day112.jpg
- Fig.S1 - Original files/Fig S1 RAW data and photos - JPEG/reporters on PAD12 or TFG-1 RNAi - 11.5.23 _ 2 rep JPEG/cf2260_hsp-4_gfp+ tfg-1-day113.jpg
- Fig.S1 - Original files/Fig S1 RAW data and photos - JPEG/reporters on PAD12 or TFG-1 RNAi - 11.5.23 _ 2 rep JPEG/cf2260_hsp-4_gfp+ tfg-1-day114.jpg
- Fig.S1 - Original files/Fig S1 RAW data and photos - JPEG/reporters on PAD12 or TFG-1 RNAi - 11.5.23 _ 2 rep JPEG/cf2260_hsp-4_gfp+ tfg-1-day115.jpg
- Fig.S1 - Original files/Fig S1 RAW data and photos - JPEG/reporters on PAD12 or TFG-1 RNAi - 11.5.23 _ 2 rep JPEG/CL2070 - Phsp-16.2_gfp + control RNAi - 11.5.23.xlsx
- Fig.S1 - Original files/Fig S1 RAW data and photos - JPEG/reporters on PAD12 or TFG-1 RNAi - 11.5.23 _ 2 rep JPEG/CL2070 - Phsp-16.2_gfp + tfg-1 RNAi - 11.5.23.xlsx
- Fig.S1 - Original files/Fig S1 RAW data and photos - JPEG/reporters on PAD12 or TFG-1 RNAi - 11.5.23 _ 2 rep JPEG/CL2166- Pgst-4_gfp + control RNAi - 11.5.23.xlsx
- Fig.S1 - Original files/Fig S1 RAW data and photos - JPEG/reporters on PAD12 or TFG-1 RNAi - 11.5.23 _ 2 rep JPEG/CL2166- Pgst-4_gfp + tfg-1RNAi - 11.5.23.xlsx
- Fig.S1 - Original files/Fig S1 RAW data and photos - JPEG/reporters on PAD12 or TFG-1 RNAi - 11.5.23 _ 2 rep JPEG/cl2166_gst-4_gfp+ pad12 -day116.jpg
- Fig.S1 - Original files/Fig S1 RAW data and photos - JPEG/reporters on PAD12 or TFG-1 RNAi - 11.5.23 _ 2 rep JPEG/cl2166_gst-4_gfp+ pad12 -day117.jpg
- Fig.S1 - Original files/Fig S1 RAW data and photos - JPEG/reporters on PAD12 or TFG-1 RNAi - 11.5.23 _ 2 rep JPEG/cl2166_gst-4_gfp+ pad12 -day118.jpg
- Fig.S1 - Original files/Fig S1 RAW data and photos - JPEG/reporters on PAD12 or TFG-1 RNAi - 11.5.23 _ 2 rep JPEG/cl2166_gst-4_gfp+ pad12 -day119.jpg
- Fig.S1 - Original files/Fig S1 RAW data and photos - JPEG/reporters on PAD12 or TFG-1 RNAi - 11.5.23 _ 2 rep JPEG/cl2166_gst-4_gfp+ pad12 -day120.jpg
- Fig.S1 - Original files/Fig S1 RAW data and photos - JPEG/reporters on PAD12 or TFG-1 RNAi - 11.5.23 _ 2 rep JPEG/cl2166_gst-4_gfp+ pad12 -day121.jpg
- Fig.S1 - Original files/Fig S1 RAW data and photos - JPEG/reporters on PAD12 or TFG-1 RNAi - 11.5.23 _ 2 rep JPEG/cl2166_gst-4_gfp+ pad12 -day122.jpg
- Fig.S1 - Original files/Fig S1 RAW data and photos - JPEG/reporters on PAD12 or TFG-1 RNAi - 11.5.23 _ 2 rep JPEG/cl2166_gst-4_gfp+tfg-1 -day123.jpg
- Fig.S1 - Original files/Fig S1 RAW data and photos - JPEG/reporters on PAD12 or TFG-1 RNAi - 11.5.23 _ 2 rep JPEG/cl2166_gst-4_gfp+tfg-1 -day124.jpg
- Fig.S1 - Original files/Fig S1 RAW data and photos - JPEG/reporters on PAD12 or TFG-1 RNAi - 11.5.23 _ 2 rep JPEG/cl2166_gst-4_gfp+tfg-1 -day125.jpg
- Fig.S1 - Original files/Fig S1 RAW data and photos - JPEG/reporters on PAD12 or TFG-1 RNAi - 11.5.23 _ 2 rep JPEG/cl2166_gst-4_gfp+tfg-1 -day126.jpg
- Fig.S1 - Original files/Fig S1 RAW data and photos - JPEG/reporters on PAD12 or TFG-1 RNAi - 11.5.23 _ 2 rep JPEG/grouped file of reporter - 11.5.23 - 2_rep.xlsx
- Fig.S1 - Original files/Fig S1 RAW data and photos - JPEG/reporters on PAD12 or TFG-1 RNAi - 11.5.23 _ 2 rep JPEG/hsp-16.2_gfp+pad12-day160.jpg
- Fig.S1 - Original files/Fig S1 RAW data and photos - JPEG/reporters on PAD12 or TFG-1 RNAi - 11.5.23 _ 2 rep JPEG/hsp-16.2_gfp+pad12-day161.jpg
- Fig.S1 - Original files/Fig S1 RAW data and photos - JPEG/reporters on PAD12 or TFG-1 RNAi - 11.5.23 _ 2 rep JPEG/hsp-16.2_gfp+pad12-day162.jpg
- Fig.S1 - Original files/Fig S1 RAW data and photos - JPEG/reporters on PAD12 or TFG-1 RNAi - 11.5.23 _ 2 rep JPEG/hsp-16.2_gfp+pad12-day163.jpg
- Fig.S1 - Original files/Fig S1 RAW data and photos - JPEG/reporters on PAD12 or TFG-1 RNAi - 11.5.23 _ 2 rep JPEG/hsp-16.2_gfp+tfg-1-day164.jpg
- Fig.S1 - Original files/Fig S1 RAW data and photos - JPEG/reporters on PAD12 or TFG-1 RNAi - 11.5.23 _ 2 rep JPEG/hsp-16.2_gfp+tfg-1-day165.jpg
- Fig.S1 - Original files/Fig S1 RAW data and photos - JPEG/reporters on PAD12 or TFG-1 RNAi - 11.5.23 _ 2 rep JPEG/hsp-16.2_gfp+tfg-1-day166.jpg
- Fig.S1 - Original files/Fig S1 RAW data and photos - JPEG/reporters on PAD12 or TFG-1 RNAi - 11.5.23 _ 2 rep JPEG/hsp-16.2_gfp+tfg-1-day167.jpg
- Fig.S1 - Original files/Fig S1 RAW data and photos - JPEG/reporters on PAD12 or TFG-1 RNAi - 11.5.23 _ 2 rep JPEG/hsp-16.2_gfp+tfg-1-day168.jpg
- Fig.S1 - Original files/Fig S1 RAW data and photos - JPEG/reporters on PAD12 or TFG-1 RNAi - 11.5.23 _ 2 rep JPEG/hsp-16.2_gfp+tfg-1-day169.jpg
- Fig.S1 - Original files/Fig S1 RAW data and photos - JPEG/reporters on PAD12 or TFG-1 RNAi - 11.5.23 _ 2 rep JPEG/hsp-16.2_gfp+tfg-1-day170.jpg
- Fig.S1 - Original files/Fig S1 RAW data and photos - JPEG/reporters on PAD12 or TFG-1 RNAi - 11.5.23 _ 2 rep JPEG/hsp-16.2_gfp+tfg-1-day171.jpg
- Fig.S1 - Original files/Fig S1 RAW data and photos - JPEG/reporters on PAD12 or TFG-1 RNAi - 11.5.23 _ 2 rep JPEG/hsp-16.2_gfp+tfg-1-day172.jpg
- Fig.S1 - Original files/Fig S1 RAW data and photos - JPEG/reporters on PAD12 or TFG-1 RNAi - 11.5.23 _ 2 rep JPEG/hsp-16.2_gfp+tfg-1-day173.jpg
- Fig.S1 - Original files/Fig S1 RAW data and photos - JPEG/reporters on PAD12 or TFG-1 RNAi - 11.5.23 _ 2 rep JPEG/hsp-16.2_gfp+tfg-1-day174.jpg
- Fig.S1 - Original files/Fig S1 RAW data and photos - JPEG/reporters on PAD12 or TFG-1 RNAi - 11.5.23 _ 2 rep JPEG/hsp-6_gfp+pad12-day145.jpg
- Fig.S1 - Original files/Fig S1 RAW data and photos - JPEG/reporters on PAD12 or TFG-1 RNAi - 11.5.23 _ 2 rep JPEG/hsp-6_gfp+pad12-day146.jpg
- Fig.S1 - Original files/Fig S1 RAW data and photos - JPEG/reporters on PAD12 or TFG-1 RNAi - 11.5.23 _ 2 rep JPEG/hsp-6_gfp+pad12-day147.jpg
- Fig.S1 - Original files/Fig S1 RAW data and photos - JPEG/reporters on PAD12 or TFG-1 RNAi - 11.5.23 _ 2 rep JPEG/hsp-6_gfp+pad12-day148.jpg
- Fig.S1 - Original files/Fig S1 RAW data and photos - JPEG/reporters on PAD12 or TFG-1 RNAi - 11.5.23 _ 2 rep JPEG/hsp-6_gfp+pad12-day149.jpg
- Fig.S1 - Original files/Fig S1 RAW data and photos - JPEG/reporters on PAD12 or TFG-1 RNAi - 11.5.23 _ 2 rep JPEG/hsp-6_gfp+pad12-day150.jpg
- Fig.S1 - Original files/Fig S1 RAW data and photos - JPEG/reporters on PAD12 or TFG-1 RNAi - 11.5.23 _ 2 rep JPEG/hsp-6_gfp+pad12-day152.jpg
- Fig.S1 - Original files/Fig S1 RAW data and photos - JPEG/reporters on PAD12 or TFG-1 RNAi - 11.5.23 _ 2 rep JPEG/hsp-6_gfp+tfg-1-day153.jpg
- Fig.S1 - Original files/Fig S1 RAW data and photos - JPEG/reporters on PAD12 or TFG-1 RNAi - 11.5.23 _ 2 rep JPEG/hsp-6_gfp+tfg-1-day154.jpg
- Fig.S1 - Original files/Fig S1 RAW data and photos - JPEG/reporters on PAD12 or TFG-1 RNAi - 11.5.23 _ 2 rep JPEG/hsp-6_gfp+tfg-1-day155.jpg
- Fig.S1 - Original files/Fig S1 RAW data and photos - JPEG/reporters on PAD12 or TFG-1 RNAi - 11.5.23 _ 2 rep JPEG/hsp-6_gfp+tfg-1-day156.jpg
- Fig.S1 - Original files/Fig S1 RAW data and photos - JPEG/reporters on PAD12 or TFG-1 RNAi - 11.5.23 _ 2 rep JPEG/hsp-6_gfp+tfg-1-day157.jpg
- Fig.S1 - Original files/Fig S1 RAW data and photos - JPEG/reporters on PAD12 or TFG-1 RNAi - 11.5.23 _ 2 rep JPEG/hsp-6_gfp+tfg-1-day158.jpg
- Fig.S1 - Original files/Fig S1 RAW data and photos - JPEG/reporters on PAD12 or TFG-1 RNAi - 11.5.23 _ 2 rep JPEG/hsp-6_gfp+tfg-1-day159.jpg
- Fig.S1 - Original files/Fig S1 RAW data and photos - JPEG/reporters on PAD12 or TFG-1 RNAi - 11.5.23 _ 2 rep JPEG/SJ4100 - Phsp-6_gfp + control RNAi - 11.5.23.xlsx
- Fig.S1 - Original files/Fig S1 RAW data and photos - JPEG/reporters on PAD12 or TFG-1 RNAi - 11.5.23 _ 2 rep JPEG/SJ4100 - Phsp-6_gfp + tfg-1 RNAi - 11.5.23.xlsx
- Fig.S1 - Original files/Fig S1 RAW data and photos - JPEG/reporters on PAD12 or TFG-1 RNAi - 11.5.23 _ 2 rep JPEG/sod-3_gfp+pad12-day128.jpg
- Fig.S1 - Original files/Fig S1 RAW data and photos - JPEG/reporters on PAD12 or TFG-1 RNAi - 11.5.23 _ 2 rep JPEG/sod-3_gfp+pad12-day129.jpg
- Fig.S1 - Original files/Fig S1 RAW data and photos - JPEG/reporters on PAD12 or TFG-1 RNAi - 11.5.23 _ 2 rep JPEG/sod-3_gfp+pad12-day130.jpg
- Fig.S1 - Original files/Fig S1 RAW data and photos - JPEG/reporters on PAD12 or TFG-1 RNAi - 11.5.23 _ 2 rep JPEG/sod-3_gfp+pad12-day131.jpg
- Fig.S1 - Original files/Fig S1 RAW data and photos - JPEG/reporters on PAD12 or TFG-1 RNAi - 11.5.23 _ 2 rep JPEG/sod-3_gfp+pad12-day132.jpg
- Fig.S1 - Original files/Fig S1 RAW data and photos - JPEG/reporters on PAD12 or TFG-1 RNAi - 11.5.23 _ 2 rep JPEG/sod-3_gfp+pad12-day134.jpg
- Fig.S1 - Original files/Fig S1 RAW data and photos - JPEG/reporters on PAD12 or TFG-1 RNAi - 11.5.23 _ 2 rep JPEG/sod-3_gfp+pad12-day135.jpg
- Fig.S1 - Original files/Fig S1 RAW data and photos - JPEG/reporters on PAD12 or TFG-1 RNAi - 11.5.23 _ 2 rep JPEG/sod-3_gfp+pad12-day136.jpg
- Fig.S1 - Original files/Fig S1 RAW data and photos - JPEG/reporters on PAD12 or TFG-1 RNAi - 11.5.23 _ 2 rep JPEG/sod-3_gfp+tfg-1-day137.jpg
- Fig.S1 - Original files/Fig S1 RAW data and photos - JPEG/reporters on PAD12 or TFG-1 RNAi - 11.5.23 _ 2 rep JPEG/sod-3_gfp+tfg-1-day138.jpg
- Fig.S1 - Original files/Fig S1 RAW data and photos - JPEG/reporters on PAD12 or TFG-1 RNAi - 11.5.23 _ 2 rep JPEG/sod-3_gfp+tfg-1-day139.jpg
- Fig.S1 - Original files/Fig S1 RAW data and photos - JPEG/reporters on PAD12 or TFG-1 RNAi - 11.5.23 _ 2 rep JPEG/sod-3_gfp+tfg-1-day140.jpg
- Fig.S1 - Original files/Fig S1 RAW data and photos - JPEG/reporters on PAD12 or TFG-1 RNAi - 11.5.23 _ 2 rep JPEG/sod-3_gfp+tfg-1-day141.jpg
- Fig.S1 - Original files/Fig S1 RAW data and photos - JPEG/reporters on PAD12 or TFG-1 RNAi - 11.5.23 _ 2 rep JPEG/sod-3_gfp+tfg-1-day142.jpg
- Fig.S1 - Original files/Fig S1 RAW data and photos - JPEG/reporters on PAD12 or TFG-1 RNAi - 11.5.23 _ 2 rep JPEG/sod-3_gfp+tfg-1-day143.jpg
- Fig.S1 - Original files/Fig S1 RAW data and photos - JPEG/reporters on PAD12 or TFG-1 RNAi - 11.5.23 _ 2 rep JPEG/sod-3_gfp+tfg-1-day144.jpg
- Fig.S1 - Original files/Fig S1 RAW data and photos - JPEG/reporters on PAD12 or TFG-1 RNAi - 14.5.23 _ 3 rep JPEG/
- Fig.S1 - Original files/Fig S1 RAW data and photos - JPEG/reporters on PAD12 or TFG-1 RNAi - 14.5.23 _ 3 rep JPEG/CF1553 - Psod-3_gfp +control RNAi - 14.5.23.xlsx
- Fig.S1 - Original files/Fig S1 RAW data and photos - JPEG/reporters on PAD12 or TFG-1 RNAi - 14.5.23 _ 3 rep JPEG/CF1553 - Psod-3_gfp +tfg-1 RNAi - 14.5.23.xlsx
- Fig.S1 - Original files/Fig S1 RAW data and photos - JPEG/reporters on PAD12 or TFG-1 RNAi - 14.5.23 _ 3 rep JPEG/CF2260 - Phsp-4_gfp +control RNAi - 14.5.23.xlsx
- Fig.S1 - Original files/Fig S1 RAW data and photos - JPEG/reporters on PAD12 or TFG-1 RNAi - 14.5.23 _ 3 rep JPEG/CF2260 - Phsp-4_gfp +tfg-1 RNAi - 14.5.23.xlsx
- Fig.S1 - Original files/Fig S1 RAW data and photos - JPEG/reporters on PAD12 or TFG-1 RNAi - 14.5.23 _ 3 rep JPEG/cf2260-hsp-4_gfp_pad12- day101.jpg
- Fig.S1 - Original files/Fig S1 RAW data and photos - JPEG/reporters on PAD12 or TFG-1 RNAi - 14.5.23 _ 3 rep JPEG/cf2260-hsp-4_gfp_pad12- day102.jpg
- Fig.S1 - Original files/Fig S1 RAW data and photos - JPEG/reporters on PAD12 or TFG-1 RNAi - 14.5.23 _ 3 rep JPEG/cf2260-hsp-4_gfp_pad12- day103.jpg
- Fig.S1 - Original files/Fig S1 RAW data and photos - JPEG/reporters on PAD12 or TFG-1 RNAi - 14.5.23 _ 3 rep JPEG/cf2260-hsp-4_gfp_pad12- day104.jpg
- Fig.S1 - Original files/Fig S1 RAW data and photos - JPEG/reporters on PAD12 or TFG-1 RNAi - 14.5.23 _ 3 rep JPEG/cf2260-hsp-4_gfp_pad12- day105.jpg
- Fig.S1 - Original files/Fig S1 RAW data and photos - JPEG/reporters on PAD12 or TFG-1 RNAi - 14.5.23 _ 3 rep JPEG/cf2260-hsp-4_gfp_pad12- day106.jpg
- Fig.S1 - Original files/Fig S1 RAW data and photos - JPEG/reporters on PAD12 or TFG-1 RNAi - 14.5.23 _ 3 rep JPEG/cf2260-hsp-4_gfp_pad12- day107.jpg
- Fig.S1 - Original files/Fig S1 RAW data and photos - JPEG/reporters on PAD12 or TFG-1 RNAi - 14.5.23 _ 3 rep JPEG/cf2260-hsp-4_gfp_pad12- day108.jpg
- Fig.S1 - Original files/Fig S1 RAW data and photos - JPEG/reporters on PAD12 or TFG-1 RNAi - 14.5.23 _ 3 rep JPEG/cf2260-hsp-4_gfp_pad12- day109.jpg
- Fig.S1 - Original files/Fig S1 RAW data and photos - JPEG/reporters on PAD12 or TFG-1 RNAi - 14.5.23 _ 3 rep JPEG/cf2260-hsp-4_gfp_pad12- day110.jpg
- Fig.S1 - Original files/Fig S1 RAW data and photos - JPEG/reporters on PAD12 or TFG-1 RNAi - 14.5.23 _ 3 rep JPEG/cf2260-hsp-4_gfp_tfg-1- day111.jpg
- Fig.S1 - Original files/Fig S1 RAW data and photos - JPEG/reporters on PAD12 or TFG-1 RNAi - 14.5.23 _ 3 rep JPEG/cf2260-hsp-4_gfp_tfg-1- day112.jpg
- Fig.S1 - Original files/Fig S1 RAW data and photos - JPEG/reporters on PAD12 or TFG-1 RNAi - 14.5.23 _ 3 rep JPEG/cf2260-hsp-4_gfp_tfg-1- day113.jpg
- Fig.S1 - Original files/Fig S1 RAW data and photos - JPEG/reporters on PAD12 or TFG-1 RNAi - 14.5.23 _ 3 rep JPEG/cf2260-hsp-4_gfp_tfg-1- day114.jpg
- Fig.S1 - Original files/Fig S1 RAW data and photos - JPEG/reporters on PAD12 or TFG-1 RNAi - 14.5.23 _ 3 rep JPEG/cf2260-hsp-4_gfp_tfg-1- day115.jpg
- Fig.S1 - Original files/Fig S1 RAW data and photos - JPEG/reporters on PAD12 or TFG-1 RNAi - 14.5.23 _ 3 rep JPEG/cf2260-hsp-4_gfp_tfg-1- day116.jpg
- Fig.S1 - Original files/Fig S1 RAW data and photos - JPEG/reporters on PAD12 or TFG-1 RNAi - 14.5.23 _ 3 rep JPEG/cf2260-hsp-4_gfp_tfg-1- day117.jpg
- Fig.S1 - Original files/Fig S1 RAW data and photos - JPEG/reporters on PAD12 or TFG-1 RNAi - 14.5.23 _ 3 rep JPEG/CL2070 - Phsp-16.2_gfp +control RNAi - 14.5.23.xlsx
- Fig.S1 - Original files/Fig S1 RAW data and photos - JPEG/reporters on PAD12 or TFG-1 RNAi - 14.5.23 _ 3 rep JPEG/CL2070 - Phsp-16.2_gfp +tfg-1 RNAi - 14.5.23.xlsx
- Fig.S1 - Original files/Fig S1 RAW data and photos - JPEG/reporters on PAD12 or TFG-1 RNAi - 14.5.23 _ 3 rep JPEG/CL2166 - Pgst-4_gfp +control RNAi - 14.5.23.xlsx
- Fig.S1 - Original files/Fig S1 RAW data and photos - JPEG/reporters on PAD12 or TFG-1 RNAi - 14.5.23 _ 3 rep JPEG/CL2166 - Pgst-4_gfp +tfg-1 RNAi - 14.5.23.xlsx
- Fig.S1 - Original files/Fig S1 RAW data and photos - JPEG/reporters on PAD12 or TFG-1 RNAi - 14.5.23 _ 3 rep JPEG/cl2166-gst-4_gfp_pad12- day118.jpg
- Fig.S1 - Original files/Fig S1 RAW data and photos - JPEG/reporters on PAD12 or TFG-1 RNAi - 14.5.23 _ 3 rep JPEG/cl2166-gst-4_gfp_pad12- day119.jpg
- Fig.S1 - Original files/Fig S1 RAW data and photos - JPEG/reporters on PAD12 or TFG-1 RNAi - 14.5.23 _ 3 rep JPEG/cl2166-gst-4_gfp_pad12- day120.jpg
- Fig.S1 - Original files/Fig S1 RAW data and photos - JPEG/reporters on PAD12 or TFG-1 RNAi - 14.5.23 _ 3 rep JPEG/cl2166-gst-4_gfp_pad12- day121.jpg
- Fig.S1 - Original files/Fig S1 RAW data and photos - JPEG/reporters on PAD12 or TFG-1 RNAi - 14.5.23 _ 3 rep JPEG/cl2166-gst-4_gfp_pad12- day122.jpg
- Fig.S1 - Original files/Fig S1 RAW data and photos - JPEG/reporters on PAD12 or TFG-1 RNAi - 14.5.23 _ 3 rep JPEG/cl2166-gst-4_gfp_pad12- day123.jpg
- Fig.S1 - Original files/Fig S1 RAW data and photos - JPEG/reporters on PAD12 or TFG-1 RNAi - 14.5.23 _ 3 rep JPEG/cl2166-gst-4_gfp_pad12- day124.jpg
- Fig.S1 - Original files/Fig S1 RAW data and photos - JPEG/reporters on PAD12 or TFG-1 RNAi - 14.5.23 _ 3 rep JPEG/cl2166-gst-4_gfp_pad12- day125.jpg
- Fig.S1 - Original files/Fig S1 RAW data and photos - JPEG/reporters on PAD12 or TFG-1 RNAi - 14.5.23 _ 3 rep JPEG/cl2166-gst-4_gfp_pad12- day126.jpg
- Fig.S1 - Original files/Fig S1 RAW data and photos - JPEG/reporters on PAD12 or TFG-1 RNAi - 14.5.23 _ 3 rep JPEG/cl2166-gst-4_gfp_pad12- day127.jpg
- Fig.S1 - Original files/Fig S1 RAW data and photos - JPEG/reporters on PAD12 or TFG-1 RNAi - 14.5.23 _ 3 rep JPEG/cl2166-gst-4_gfp_tfg-1- day128.jpg
- Fig.S1 - Original files/Fig S1 RAW data and photos - JPEG/reporters on PAD12 or TFG-1 RNAi - 14.5.23 _ 3 rep JPEG/cl2166-gst-4_gfp_tfg-1- day129.jpg
- Fig.S1 - Original files/Fig S1 RAW data and photos - JPEG/reporters on PAD12 or TFG-1 RNAi - 14.5.23 _ 3 rep JPEG/cl2166-gst-4_gfp_tfg-1- day130.jpg
- Fig.S1 - Original files/Fig S1 RAW data and photos - JPEG/reporters on PAD12 or TFG-1 RNAi - 14.5.23 _ 3 rep JPEG/cl2166-gst-4_gfp_tfg-1- day131.jpg
- Fig.S1 - Original files/Fig S1 RAW data and photos - JPEG/reporters on PAD12 or TFG-1 RNAi - 14.5.23 _ 3 rep JPEG/cl2166-gst-4_gfp_tfg-1- day132.jpg
- Fig.S1 - Original files/Fig S1 RAW data and photos - JPEG/reporters on PAD12 or TFG-1 RNAi - 14.5.23 _ 3 rep JPEG/cl2166-gst-4_gfp_tfg-1- day133.jpg
- Fig.S1 - Original files/Fig S1 RAW data and photos - JPEG/reporters on PAD12 or TFG-1 RNAi - 14.5.23 _ 3 rep JPEG/cl2166-gst-4_gfp_tfg-1- day134.jpg
- Fig.S1 - Original files/Fig S1 RAW data and photos - JPEG/reporters on PAD12 or TFG-1 RNAi - 14.5.23 _ 3 rep JPEG/cl2166-gst-4_gfp_tfg-1- day135.jpg
- Fig.S1 - Original files/Fig S1 RAW data and photos - JPEG/reporters on PAD12 or TFG-1 RNAi - 14.5.23 _ 3 rep JPEG/cl2166-gst-4_gfp_tfg-1- day136.jpg
- Fig.S1 - Original files/Fig S1 RAW data and photos - JPEG/reporters on PAD12 or TFG-1 RNAi - 14.5.23 _ 3 rep JPEG/cl2166-gst-4_gfp_tfg-1- day137.jpg
- Fig.S1 - Original files/Fig S1 RAW data and photos - JPEG/reporters on PAD12 or TFG-1 RNAi - 14.5.23 _ 3 rep JPEG/cl2166-gst-4_gfp_tfg-1- day138.jpg
- Fig.S1 - Original files/Fig S1 RAW data and photos - JPEG/reporters on PAD12 or TFG-1 RNAi - 14.5.23 _ 3 rep JPEG/cl2166-gst-4_gfp_tfg-1- day139.jpg
- Fig.S1 - Original files/Fig S1 RAW data and photos - JPEG/reporters on PAD12 or TFG-1 RNAi - 14.5.23 _ 3 rep JPEG/cl2166-gst-4_gfp_tfg-1- day140.jpg
- Fig.S1 - Original files/Fig S1 RAW data and photos - JPEG/reporters on PAD12 or TFG-1 RNAi - 14.5.23 _ 3 rep JPEG/grouped file of reporters - 14.5.23 - 3_rep.xlsx
- Fig.S1 - Original files/Fig S1 RAW data and photos - JPEG/reporters on PAD12 or TFG-1 RNAi - 14.5.23 _ 3 rep JPEG/hsp-16.2_gfp_pad12- day184.jpg
- Fig.S1 - Original files/Fig S1 RAW data and photos - JPEG/reporters on PAD12 or TFG-1 RNAi - 14.5.23 _ 3 rep JPEG/hsp-16.2_gfp_pad12- day185.jpg
- Fig.S1 - Original files/Fig S1 RAW data and photos - JPEG/reporters on PAD12 or TFG-1 RNAi - 14.5.23 _ 3 rep JPEG/hsp-16.2_gfp_pad12- day186.jpg
- Fig.S1 - Original files/Fig S1 RAW data and photos - JPEG/reporters on PAD12 or TFG-1 RNAi - 14.5.23 _ 3 rep JPEG/hsp-16.2_gfp_pad12- day187.jpg
- Fig.S1 - Original files/Fig S1 RAW data and photos - JPEG/reporters on PAD12 or TFG-1 RNAi - 14.5.23 _ 3 rep JPEG/hsp-16.2_gfp_pad12- day188.jpg
- Fig.S1 - Original files/Fig S1 RAW data and photos - JPEG/reporters on PAD12 or TFG-1 RNAi - 14.5.23 _ 3 rep JPEG/hsp-16.2_gfp_pad12- day189.jpg
- Fig.S1 - Original files/Fig S1 RAW data and photos - JPEG/reporters on PAD12 or TFG-1 RNAi - 14.5.23 _ 3 rep JPEG/hsp-16.2_gfp+ tfg-1- day190.jpg
- Fig.S1 - Original files/Fig S1 RAW data and photos - JPEG/reporters on PAD12 or TFG-1 RNAi - 14.5.23 _ 3 rep JPEG/hsp-16.2_gfp+ tfg-1- day191.jpg
- Fig.S1 - Original files/Fig S1 RAW data and photos - JPEG/reporters on PAD12 or TFG-1 RNAi - 14.5.23 _ 3 rep JPEG/hsp-16.2_gfp+ tfg-1- day192.jpg
- Fig.S1 - Original files/Fig S1 RAW data and photos - JPEG/reporters on PAD12 or TFG-1 RNAi - 14.5.23 _ 3 rep JPEG/hsp-16.2_gfp+ tfg-1- day193.jpg
- Fig.S1 - Original files/Fig S1 RAW data and photos - JPEG/reporters on PAD12 or TFG-1 RNAi - 14.5.23 _ 3 rep JPEG/hsp-16.2_gfp+ tfg-1- day194.jpg
- Fig.S1 - Original files/Fig S1 RAW data and photos - JPEG/reporters on PAD12 or TFG-1 RNAi - 14.5.23 _ 3 rep JPEG/hsp-16.2_gfp+ tfg-1- day195.jpg
- Fig.S1 - Original files/Fig S1 RAW data and photos - JPEG/reporters on PAD12 or TFG-1 RNAi - 14.5.23 _ 3 rep JPEG/hsp-6_gfp_pad12- day161.jpg
- Fig.S1 - Original files/Fig S1 RAW data and photos - JPEG/reporters on PAD12 or TFG-1 RNAi - 14.5.23 _ 3 rep JPEG/hsp-6_gfp_pad12- day162.jpg
- Fig.S1 - Original files/Fig S1 RAW data and photos - JPEG/reporters on PAD12 or TFG-1 RNAi - 14.5.23 _ 3 rep JPEG/hsp-6_gfp_pad12- day163.jpg
- Fig.S1 - Original files/Fig S1 RAW data and photos - JPEG/reporters on PAD12 or TFG-1 RNAi - 14.5.23 _ 3 rep JPEG/hsp-6_gfp_pad12- day164.jpg
- Fig.S1 - Original files/Fig S1 RAW data and photos - JPEG/reporters on PAD12 or TFG-1 RNAi - 14.5.23 _ 3 rep JPEG/hsp-6_gfp_pad12- day165.jpg
- Fig.S1 - Original files/Fig S1 RAW data and photos - JPEG/reporters on PAD12 or TFG-1 RNAi - 14.5.23 _ 3 rep JPEG/hsp-6_gfp_pad12- day166.jpg
- Fig.S1 - Original files/Fig S1 RAW data and photos - JPEG/reporters on PAD12 or TFG-1 RNAi - 14.5.23 _ 3 rep JPEG/hsp-6_gfp_pad12- day167.jpg
- Fig.S1 - Original files/Fig S1 RAW data and photos - JPEG/reporters on PAD12 or TFG-1 RNAi - 14.5.23 _ 3 rep JPEG/hsp-6_gfp_pad12- day168.jpg
- Fig.S1 - Original files/Fig S1 RAW data and photos - JPEG/reporters on PAD12 or TFG-1 RNAi - 14.5.23 _ 3 rep JPEG/hsp-6_gfp_pad12- day169.jpg
- Fig.S1 - Original files/Fig S1 RAW data and photos - JPEG/reporters on PAD12 or TFG-1 RNAi - 14.5.23 _ 3 rep JPEG/hsp-6_gfp_pad12- day170.jpg
- Fig.S1 - Original files/Fig S1 RAW data and photos - JPEG/reporters on PAD12 or TFG-1 RNAi - 14.5.23 _ 3 rep JPEG/hsp-6_gfp_pad12- day171.jpg
- Fig.S1 - Original files/Fig S1 RAW data and photos - JPEG/reporters on PAD12 or TFG-1 RNAi - 14.5.23 _ 3 rep JPEG/hsp-6_gfp_pad12- day172.jpg
- Fig.S1 - Original files/Fig S1 RAW data and photos - JPEG/reporters on PAD12 or TFG-1 RNAi - 14.5.23 _ 3 rep JPEG/hsp-6_gfp_pad12- day173.jpg
- Fig.S1 - Original files/Fig S1 RAW data and photos - JPEG/reporters on PAD12 or TFG-1 RNAi - 14.5.23 _ 3 rep JPEG/hsp-6_gfp_pad12- day174.jpg
- Fig.S1 - Original files/Fig S1 RAW data and photos - JPEG/reporters on PAD12 or TFG-1 RNAi - 14.5.23 _ 3 rep JPEG/hsp-6_gfp_pad12- day175.jpg
- Fig.S1 - Original files/Fig S1 RAW data and photos - JPEG/reporters on PAD12 or TFG-1 RNAi - 14.5.23 _ 3 rep JPEG/hsp-6_gfp_pad12- day176.jpg
- Fig.S1 - Original files/Fig S1 RAW data and photos - JPEG/reporters on PAD12 or TFG-1 RNAi - 14.5.23 _ 3 rep JPEG/hsp-6_gfp_tfg-1- day177.jpg
- Fig.S1 - Original files/Fig S1 RAW data and photos - JPEG/reporters on PAD12 or TFG-1 RNAi - 14.5.23 _ 3 rep JPEG/hsp-6_gfp_tfg-1- day178.jpg
- Fig.S1 - Original files/Fig S1 RAW data and photos - JPEG/reporters on PAD12 or TFG-1 RNAi - 14.5.23 _ 3 rep JPEG/hsp-6_gfp_tfg-1- day179.jpg
- Fig.S1 - Original files/Fig S1 RAW data and photos - JPEG/reporters on PAD12 or TFG-1 RNAi - 14.5.23 _ 3 rep JPEG/hsp-6_gfp_tfg-1- day180.jpg
- Fig.S1 - Original files/Fig S1 RAW data and photos - JPEG/reporters on PAD12 or TFG-1 RNAi - 14.5.23 _ 3 rep JPEG/hsp-6_gfp_tfg-1- day181.jpg
- Fig.S1 - Original files/Fig S1 RAW data and photos - JPEG/reporters on PAD12 or TFG-1 RNAi - 14.5.23 _ 3 rep JPEG/hsp-6_gfp_tfg-1- day182.jpg
- Fig.S1 - Original files/Fig S1 RAW data and photos - JPEG/reporters on PAD12 or TFG-1 RNAi - 14.5.23 _ 3 rep JPEG/hsp-6_gfp_tfg-1- day183.jpg
- Fig.S1 - Original files/Fig S1 RAW data and photos - JPEG/reporters on PAD12 or TFG-1 RNAi - 14.5.23 _ 3 rep JPEG/SJ4100 - Phsp-6_gfp +control RNAi - 14.5.23.xlsx
- Fig.S1 - Original files/Fig S1 RAW data and photos - JPEG/reporters on PAD12 or TFG-1 RNAi - 14.5.23 _ 3 rep JPEG/SJ4100 - Phsp-6_gfp +tfg-1 RNAi - 14.5.23.xlsx
- Fig.S1 - Original files/Fig S1 RAW data and photos - JPEG/reporters on PAD12 or TFG-1 RNAi - 14.5.23 _ 3 rep JPEG/sod-3_gfp_pad12- day141.jpg
- Fig.S1 - Original files/Fig S1 RAW data and photos - JPEG/reporters on PAD12 or TFG-1 RNAi - 14.5.23 _ 3 rep JPEG/sod-3_gfp_pad12- day142.jpg
- Fig.S1 - Original files/Fig S1 RAW data and photos - JPEG/reporters on PAD12 or TFG-1 RNAi - 14.5.23 _ 3 rep JPEG/sod-3_gfp_pad12- day143.jpg
- Fig.S1 - Original files/Fig S1 RAW data and photos - JPEG/reporters on PAD12 or TFG-1 RNAi - 14.5.23 _ 3 rep JPEG/sod-3_gfp_pad12- day144.jpg
- Fig.S1 - Original files/Fig S1 RAW data and photos - JPEG/reporters on PAD12 or TFG-1 RNAi - 14.5.23 _ 3 rep JPEG/sod-3_gfp_pad12- day145.jpg
- Fig.S1 - Original files/Fig S1 RAW data and photos - JPEG/reporters on PAD12 or TFG-1 RNAi - 14.5.23 _ 3 rep JPEG/sod-3_gfp_pad12- day146.jpg
- Fig.S1 - Original files/Fig S1 RAW data and photos - JPEG/reporters on PAD12 or TFG-1 RNAi - 14.5.23 _ 3 rep JPEG/sod-3_gfp_pad12- day147.jpg
- Fig.S1 - Original files/Fig S1 RAW data and photos - JPEG/reporters on PAD12 or TFG-1 RNAi - 14.5.23 _ 3 rep JPEG/sod-3_gfp_pad12- day148.jpg
- Fig.S1 - Original files/Fig S1 RAW data and photos - JPEG/reporters on PAD12 or TFG-1 RNAi - 14.5.23 _ 3 rep JPEG/sod-3_gfp_pad12- day149.jpg
- Fig.S1 - Original files/Fig S1 RAW data and photos - JPEG/reporters on PAD12 or TFG-1 RNAi - 14.5.23 _ 3 rep JPEG/sod-3_gfp_pad12- day150.jpg
- Fig.S1 - Original files/Fig S1 RAW data and photos - JPEG/reporters on PAD12 or TFG-1 RNAi - 14.5.23 _ 3 rep JPEG/sod-3_gfp_pad12- day151.jpg
- Fig.S1 - Original files/Fig S1 RAW data and photos - JPEG/reporters on PAD12 or TFG-1 RNAi - 14.5.23 _ 3 rep JPEG/sod-3_gfp_pad12- day152.jpg
- Fig.S1 - Original files/Fig S1 RAW data and photos - JPEG/reporters on PAD12 or TFG-1 RNAi - 14.5.23 _ 3 rep JPEG/sod-3_gfp_tfg-1- day153.jpg
- Fig.S1 - Original files/Fig S1 RAW data and photos - JPEG/reporters on PAD12 or TFG-1 RNAi - 14.5.23 _ 3 rep JPEG/sod-3_gfp_tfg-1- day154.jpg
- Fig.S1 - Original files/Fig S1 RAW data and photos - JPEG/reporters on PAD12 or TFG-1 RNAi - 14.5.23 _ 3 rep JPEG/sod-3_gfp_tfg-1- day155.jpg
- Fig.S1 - Original files/Fig S1 RAW data and photos - JPEG/reporters on PAD12 or TFG-1 RNAi - 14.5.23 _ 3 rep JPEG/sod-3_gfp_tfg-1- day156.jpg
- Fig.S1 - Original files/Fig S1 RAW data and photos - JPEG/reporters on PAD12 or TFG-1 RNAi - 14.5.23 _ 3 rep JPEG/sod-3_gfp_tfg-1- day157.jpg
- Fig.S1 - Original files/Fig S1 RAW data and photos - JPEG/reporters on PAD12 or TFG-1 RNAi - 14.5.23 _ 3 rep JPEG/sod-3_gfp_tfg-1- day158.jpg
- Fig.S1 - Original files/Fig S1 RAW data and photos - JPEG/reporters on PAD12 or TFG-1 RNAi - 14.5.23 _ 3 rep JPEG/sod-3_gfp_tfg-1- day159.jpg
- Fig.S1 - Original files/Fig S1 RAW data and photos - JPEG/reporters on PAD12 or TFG-1 RNAi - 14.5.23 _ 3 rep JPEG/sod-3_gfp_tfg-1- day160.jpg
- Fig.S1 - Original files/Fig S1 RAW data and photos - JPEG/reporters on PAD12 or TFG-1 RNAi - 7.5.23 _ 1 rep JPEG/
- Fig.S1 - Original files/Fig S1 RAW data and photos - JPEG/reporters on PAD12 or TFG-1 RNAi - 7.5.23 _ 1 rep JPEG/CF1553- sod-3_gfp + PAD12 - 7.5.23.xlsx
- Fig.S1 - Original files/Fig S1 RAW data and photos - JPEG/reporters on PAD12 or TFG-1 RNAi - 7.5.23 _ 1 rep JPEG/CF1553- sod-3_gfp + TFG-1 RNAi - 7.5.23.xlsx
- Fig.S1 - Original files/Fig S1 RAW data and photos - JPEG/reporters on PAD12 or TFG-1 RNAi - 7.5.23 _ 1 rep JPEG/CF2260- hsp-4_gfp + PAD12 - 7.5.23.xlsx
- Fig.S1 - Original files/Fig S1 RAW data and photos - JPEG/reporters on PAD12 or TFG-1 RNAi - 7.5.23 _ 1 rep JPEG/CF2260- hsp-4_gfp + TFG-1 RNAI - 7.5.23.xlsx
- Fig.S1 - Original files/Fig S1 RAW data and photos - JPEG/reporters on PAD12 or TFG-1 RNAi - 7.5.23 _ 1 rep JPEG/CL2070 - hsp-16.2_gfp + PAD12 - 7.5.23.xlsx
- Fig.S1 - Original files/Fig S1 RAW data and photos - JPEG/reporters on PAD12 or TFG-1 RNAi - 7.5.23 _ 1 rep JPEG/CL2070 - hsp-16.2_gfp + TFG-1 RNAi - 7.5.23.xlsx
- Fig.S1 - Original files/Fig S1 RAW data and photos - JPEG/reporters on PAD12 or TFG-1 RNAi - 7.5.23 _ 1 rep JPEG/CL2166- gst-4_gfp + PAD12 - 7.5.23.xlsx
- Fig.S1 - Original files/Fig S1 RAW data and photos - JPEG/reporters on PAD12 or TFG-1 RNAi - 7.5.23 _ 1 rep JPEG/CL2166- gst-4_gfp + TFG-1 RNAi - 7.5.23.xlsx
- Fig.S1 - Original files/Fig S1 RAW data and photos - JPEG/reporters on PAD12 or TFG-1 RNAi - 7.5.23 _ 1 rep JPEG/grouped file of 1_rep - day-1 reporters - 7.5.23.xlsx
- Fig.S1 - Original files/Fig S1 RAW data and photos - JPEG/reporters on PAD12 or TFG-1 RNAi - 7.5.23 _ 1 rep JPEG/pad-12 (2) + sod-3 gfp198.jpg
- Fig.S1 - Original files/Fig S1 RAW data and photos - JPEG/reporters on PAD12 or TFG-1 RNAi - 7.5.23 _ 1 rep JPEG/pad-12 (2) + sod-3 gfp199.jpg
- Fig.S1 - Original files/Fig S1 RAW data and photos - JPEG/reporters on PAD12 or TFG-1 RNAi - 7.5.23 _ 1 rep JPEG/pad-12 (2) + sod-3 gfp200.jpg
- Fig.S1 - Original files/Fig S1 RAW data and photos - JPEG/reporters on PAD12 or TFG-1 RNAi - 7.5.23 _ 1 rep JPEG/pad-12 (2) + sod-3 gfp201.jpg
- Fig.S1 - Original files/Fig S1 RAW data and photos - JPEG/reporters on PAD12 or TFG-1 RNAi - 7.5.23 _ 1 rep JPEG/pad-12 (2) + sod-3 gfp202.jpg
- Fig.S1 - Original files/Fig S1 RAW data and photos - JPEG/reporters on PAD12 or TFG-1 RNAi - 7.5.23 _ 1 rep JPEG/pad-12 (2) + sod-3 gfp203.jpg
- Fig.S1 - Original files/Fig S1 RAW data and photos - JPEG/reporters on PAD12 or TFG-1 RNAi - 7.5.23 _ 1 rep JPEG/pad-12 (2) + sod-3 gfp204.jpg
- Fig.S1 - Original files/Fig S1 RAW data and photos - JPEG/reporters on PAD12 or TFG-1 RNAi - 7.5.23 _ 1 rep JPEG/pad-12 (2) + sod-3 gfp205.jpg
- Fig.S1 - Original files/Fig S1 RAW data and photos - JPEG/reporters on PAD12 or TFG-1 RNAi - 7.5.23 _ 1 rep JPEG/pad-12 (2) + sod-3 gfp206.jpg
- Fig.S1 - Original files/Fig S1 RAW data and photos - JPEG/reporters on PAD12 or TFG-1 RNAi - 7.5.23 _ 1 rep JPEG/pad-12 (2) +phsp16.2 gfp227.jpg
- Fig.S1 - Original files/Fig S1 RAW data and photos - JPEG/reporters on PAD12 or TFG-1 RNAi - 7.5.23 _ 1 rep JPEG/pad-12 (2) +phsp16.2 gfp228.jpg
- Fig.S1 - Original files/Fig S1 RAW data and photos - JPEG/reporters on PAD12 or TFG-1 RNAi - 7.5.23 _ 1 rep JPEG/pad-12 (2) +phsp16.2 gfp229.jpg
- Fig.S1 - Original files/Fig S1 RAW data and photos - JPEG/reporters on PAD12 or TFG-1 RNAi - 7.5.23 _ 1 rep JPEG/pad-12 (2) +phsp16.2 gfp230.jpg
- Fig.S1 - Original files/Fig S1 RAW data and photos - JPEG/reporters on PAD12 or TFG-1 RNAi - 7.5.23 _ 1 rep JPEG/pad-12 (2) +phsp16.2 gfp231.jpg
- Fig.S1 - Original files/Fig S1 RAW data and photos - JPEG/reporters on PAD12 or TFG-1 RNAi - 7.5.23 _ 1 rep JPEG/pad-12 (2) +phsp16.2 gfp232.jpg
- Fig.S1 - Original files/Fig S1 RAW data and photos - JPEG/reporters on PAD12 or TFG-1 RNAi - 7.5.23 _ 1 rep JPEG/pad-12 (2) +phsp16.2 gfp233.jpg
- Fig.S1 - Original files/Fig S1 RAW data and photos - JPEG/reporters on PAD12 or TFG-1 RNAi - 7.5.23 _ 1 rep JPEG/pad-12 (2) +phsp16.2 gfp234.jpg
- Fig.S1 - Original files/Fig S1 RAW data and photos - JPEG/reporters on PAD12 or TFG-1 RNAi - 7.5.23 _ 1 rep JPEG/pad-12 (2) +phsp16.2 gfp235.jpg
- Fig.S1 - Original files/Fig S1 RAW data and photos - JPEG/reporters on PAD12 or TFG-1 RNAi - 7.5.23 _ 1 rep JPEG/pad-12 (2) +phsp16.2 gfp236.jpg
- Fig.S1 - Original files/Fig S1 RAW data and photos - JPEG/reporters on PAD12 or TFG-1 RNAi - 7.5.23 _ 1 rep JPEG/pad-12 (2) +phsp16.2 gfp237.jpg
- Fig.S1 - Original files/Fig S1 RAW data and photos - JPEG/reporters on PAD12 or TFG-1 RNAi - 7.5.23 _ 1 rep JPEG/pad12 (2) +sj4100244.jpg
- Fig.S1 - Original files/Fig S1 RAW data and photos - JPEG/reporters on PAD12 or TFG-1 RNAi - 7.5.23 _ 1 rep JPEG/pad12 (2) +sj4100245.jpg
- Fig.S1 - Original files/Fig S1 RAW data and photos - JPEG/reporters on PAD12 or TFG-1 RNAi - 7.5.23 _ 1 rep JPEG/pad12 (2) +sj4100246.jpg
- Fig.S1 - Original files/Fig S1 RAW data and photos - JPEG/reporters on PAD12 or TFG-1 RNAi - 7.5.23 _ 1 rep JPEG/pad12 (2) +sj4100247.jpg
- Fig.S1 - Original files/Fig S1 RAW data and photos - JPEG/reporters on PAD12 or TFG-1 RNAi - 7.5.23 _ 1 rep JPEG/pad12 (2) +sj4100248.jpg
- Fig.S1 - Original files/Fig S1 RAW data and photos - JPEG/reporters on PAD12 or TFG-1 RNAi - 7.5.23 _ 1 rep JPEG/pad12 (2) +sj4100249.jpg
- Fig.S1 - Original files/Fig S1 RAW data and photos - JPEG/reporters on PAD12 or TFG-1 RNAi - 7.5.23 _ 1 rep JPEG/pad12 (2) +sj4100250.jpg
- Fig.S1 - Original files/Fig S1 RAW data and photos - JPEG/reporters on PAD12 or TFG-1 RNAi - 7.5.23 _ 1 rep JPEG/pad12 (2) +sj4100251.jpg
- Fig.S1 - Original files/Fig S1 RAW data and photos - JPEG/reporters on PAD12 or TFG-1 RNAi - 7.5.23 _ 1 rep JPEG/pad12 (2) +sj4100252.jpg
- Fig.S1 - Original files/Fig S1 RAW data and photos - JPEG/reporters on PAD12 or TFG-1 RNAi - 7.5.23 _ 1 rep JPEG/pad12 (2) +sj4100253.jpg
- Fig.S1 - Original files/Fig S1 RAW data and photos - JPEG/reporters on PAD12 or TFG-1 RNAi - 7.5.23 _ 1 rep JPEG/pad12 (2) +sj4100254.jpg
- Fig.S1 - Original files/Fig S1 RAW data and photos - JPEG/reporters on PAD12 or TFG-1 RNAi - 7.5.23 _ 1 rep JPEG/pad12 (2) +sj4100255.jpg
- Fig.S1 - Original files/Fig S1 RAW data and photos - JPEG/reporters on PAD12 or TFG-1 RNAi - 7.5.23 _ 1 rep JPEG/pad-12 (2) cl2166282.jpg
- Fig.S1 - Original files/Fig S1 RAW data and photos - JPEG/reporters on PAD12 or TFG-1 RNAi - 7.5.23 _ 1 rep JPEG/pad-12 (2) cl2166283.jpg
- Fig.S1 - Original files/Fig S1 RAW data and photos - JPEG/reporters on PAD12 or TFG-1 RNAi - 7.5.23 _ 1 rep JPEG/pad-12 (2) cl2166284.jpg
- Fig.S1 - Original files/Fig S1 RAW data and photos - JPEG/reporters on PAD12 or TFG-1 RNAi - 7.5.23 _ 1 rep JPEG/pad-12 (2) cl2166285.jpg
- Fig.S1 - Original files/Fig S1 RAW data and photos - JPEG/reporters on PAD12 or TFG-1 RNAi - 7.5.23 _ 1 rep JPEG/pad-12 (2) cl2166286.jpg
- Fig.S1 - Original files/Fig S1 RAW data and photos - JPEG/reporters on PAD12 or TFG-1 RNAi - 7.5.23 _ 1 rep JPEG/pad-12 (2) cl2166287.jpg
- Fig.S1 - Original files/Fig S1 RAW data and photos - JPEG/reporters on PAD12 or TFG-1 RNAi - 7.5.23 _ 1 rep JPEG/pad-12 (2) cl2166288.jpg
- Fig.S1 - Original files/Fig S1 RAW data and photos - JPEG/reporters on PAD12 or TFG-1 RNAi - 7.5.23 _ 1 rep JPEG/pad-12 (2) cl2166289.jpg
- Fig.S1 - Original files/Fig S1 RAW data and photos - JPEG/reporters on PAD12 or TFG-1 RNAi - 7.5.23 _ 1 rep JPEG/pad-12 (2) cl2166290.jpg
- Fig.S1 - Original files/Fig S1 RAW data and photos - JPEG/reporters on PAD12 or TFG-1 RNAi - 7.5.23 _ 1 rep JPEG/pad-12 (2) cl2166291.jpg
- Fig.S1 - Original files/Fig S1 RAW data and photos - JPEG/reporters on PAD12 or TFG-1 RNAi - 7.5.23 _ 1 rep JPEG/pad-12 (2) cl2166292.jpg
- Fig.S1 - Original files/Fig S1 RAW data and photos - JPEG/reporters on PAD12 or TFG-1 RNAi - 7.5.23 _ 1 rep JPEG/pad-12 (2)+) + sod-3 gfp207.jpg
- Fig.S1 - Original files/Fig S1 RAW data and photos - JPEG/reporters on PAD12 or TFG-1 RNAi - 7.5.23 _ 1 rep JPEG/pad-12 (2)+) + sod-3 gfp208.jpg
- Fig.S1 - Original files/Fig S1 RAW data and photos - JPEG/reporters on PAD12 or TFG-1 RNAi - 7.5.23 _ 1 rep JPEG/pad-12 (2)+) + sod-3 gfp209.jpg
- Fig.S1 - Original files/Fig S1 RAW data and photos - JPEG/reporters on PAD12 or TFG-1 RNAi - 7.5.23 _ 1 rep JPEG/pad-12 (2)+) + sod-3 gfp210.jpg
- Fig.S1 - Original files/Fig S1 RAW data and photos - JPEG/reporters on PAD12 or TFG-1 RNAi - 7.5.23 _ 1 rep JPEG/pad-12 (2)+) + sod-3 gfp211.jpg
- Fig.S1 - Original files/Fig S1 RAW data and photos - JPEG/reporters on PAD12 or TFG-1 RNAi - 7.5.23 _ 1 rep JPEG/pad-12 (2)+) + sod-3 gfp212.jpg
- Fig.S1 - Original files/Fig S1 RAW data and photos - JPEG/reporters on PAD12 or TFG-1 RNAi - 7.5.23 _ 1 rep JPEG/pad-12 (2)+) + sod-3 gfp213.jpg
- Fig.S1 - Original files/Fig S1 RAW data and photos - JPEG/reporters on PAD12 or TFG-1 RNAi - 7.5.23 _ 1 rep JPEG/pad-12 (2)+) + sod-3 gfp214.jpg
- Fig.S1 - Original files/Fig S1 RAW data and photos - JPEG/reporters on PAD12 or TFG-1 RNAi - 7.5.23 _ 1 rep JPEG/pad-12 (2)+) + sod-3 gfp215.jpg
- Fig.S1 - Original files/Fig S1 RAW data and photos - JPEG/reporters on PAD12 or TFG-1 RNAi - 7.5.23 _ 1 rep JPEG/pad-12 (2)+) + sod-3 gfp216.jpg
- Fig.S1 - Original files/Fig S1 RAW data and photos - JPEG/reporters on PAD12 or TFG-1 RNAi - 7.5.23 _ 1 rep JPEG/pad-12 (2)+) + sod-3 gfp217.jpg
- Fig.S1 - Original files/Fig S1 RAW data and photos - JPEG/reporters on PAD12 or TFG-1 RNAi - 7.5.23 _ 1 rep JPEG/pad-12 (2)+cf2260264.jpg
- Fig.S1 - Original files/Fig S1 RAW data and photos - JPEG/reporters on PAD12 or TFG-1 RNAi - 7.5.23 _ 1 rep JPEG/pad-12 (2)+cf2260265.jpg
- Fig.S1 - Original files/Fig S1 RAW data and photos - JPEG/reporters on PAD12 or TFG-1 RNAi - 7.5.23 _ 1 rep JPEG/pad-12 (2)+cf2260266.jpg
- Fig.S1 - Original files/Fig S1 RAW data and photos - JPEG/reporters on PAD12 or TFG-1 RNAi - 7.5.23 _ 1 rep JPEG/pad-12 (2)+cf2260267.jpg
- Fig.S1 - Original files/Fig S1 RAW data and photos - JPEG/reporters on PAD12 or TFG-1 RNAi - 7.5.23 _ 1 rep JPEG/pad-12 (2)+cf2260268.jpg
- Fig.S1 - Original files/Fig S1 RAW data and photos - JPEG/reporters on PAD12 or TFG-1 RNAi - 7.5.23 _ 1 rep JPEG/pad-12 (2)+cf2260269.jpg
- Fig.S1 - Original files/Fig S1 RAW data and photos - JPEG/reporters on PAD12 or TFG-1 RNAi - 7.5.23 _ 1 rep JPEG/pad-12 (2)+cf2260270.jpg
- Fig.S1 - Original files/Fig S1 RAW data and photos - JPEG/reporters on PAD12 or TFG-1 RNAi - 7.5.23 _ 1 rep JPEG/pad-12 (2)+cf2260271.jpg
- Fig.S1 - Original files/Fig S1 RAW data and photos - JPEG/reporters on PAD12 or TFG-1 RNAi - 7.5.23 _ 1 rep JPEG/pad-12 (2)+cf2260272.jpg
- Fig.S1 - Original files/Fig S1 RAW data and photos - JPEG/reporters on PAD12 or TFG-1 RNAi - 7.5.23 _ 1 rep JPEG/pad-12 (2)+cf2260273.jpg
- Fig.S1 - Original files/Fig S1 RAW data and photos - JPEG/reporters on PAD12 or TFG-1 RNAi - 7.5.23 _ 1 rep JPEG/tfg (3) +phsp16.2 gfp238.jpg
- Fig.S1 - Original files/Fig S1 RAW data and photos - JPEG/reporters on PAD12 or TFG-1 RNAi - 7.5.23 _ 1 rep JPEG/tfg (3) +phsp16.2 gfp239.jpg
- Fig.S1 - Original files/Fig S1 RAW data and photos - JPEG/reporters on PAD12 or TFG-1 RNAi - 7.5.23 _ 1 rep JPEG/tfg (3) +phsp16.2 gfp240.jpg
- Fig.S1 - Original files/Fig S1 RAW data and photos - JPEG/reporters on PAD12 or TFG-1 RNAi - 7.5.23 _ 1 rep JPEG/tfg (3) +phsp16.2 gfp241.jpg
- Fig.S1 - Original files/Fig S1 RAW data and photos - JPEG/reporters on PAD12 or TFG-1 RNAi - 7.5.23 _ 1 rep JPEG/tfg (3) +phsp16.2 gfp242.jpg
- Fig.S1 - Original files/Fig S1 RAW data and photos - JPEG/reporters on PAD12 or TFG-1 RNAi - 7.5.23 _ 1 rep JPEG/tfg (3) +phsp16.2 gfp243.jpg
- Fig.S1 - Original files/Fig S1 RAW data and photos - JPEG/reporters on PAD12 or TFG-1 RNAi - 7.5.23 _ 1 rep JPEG/tfg (3) +sj4100256.jpg
- Fig.S1 - Original files/Fig S1 RAW data and photos - JPEG/reporters on PAD12 or TFG-1 RNAi - 7.5.23 _ 1 rep JPEG/tfg (3) +sj4100257.jpg
- Fig.S1 - Original files/Fig S1 RAW data and photos - JPEG/reporters on PAD12 or TFG-1 RNAi - 7.5.23 _ 1 rep JPEG/tfg (3) +sj4100258.jpg
- Fig.S1 - Original files/Fig S1 RAW data and photos - JPEG/reporters on PAD12 or TFG-1 RNAi - 7.5.23 _ 1 rep JPEG/tfg (3) +sj4100259.jpg
- Fig.S1 - Original files/Fig S1 RAW data and photos - JPEG/reporters on PAD12 or TFG-1 RNAi - 7.5.23 _ 1 rep JPEG/tfg (3) +sj4100260.jpg
- Fig.S1 - Original files/Fig S1 RAW data and photos - JPEG/reporters on PAD12 or TFG-1 RNAi - 7.5.23 _ 1 rep JPEG/tfg (3) +sj4100261.jpg
- Fig.S1 - Original files/Fig S1 RAW data and photos - JPEG/reporters on PAD12 or TFG-1 RNAi - 7.5.23 _ 1 rep JPEG/tfg (3) +sj4100262.jpg
- Fig.S1 - Original files/Fig S1 RAW data and photos - JPEG/reporters on PAD12 or TFG-1 RNAi - 7.5.23 _ 1 rep JPEG/tfg (3) +sj4100263.jpg
- Fig.S1 - Original files/Fig S1 RAW data and photos - JPEG/reporters on PAD12 or TFG-1 RNAi - 7.5.23 _ 1 rep JPEG/tfg (3) cl2166293.jpg
- Fig.S1 - Original files/Fig S1 RAW data and photos - JPEG/reporters on PAD12 or TFG-1 RNAi - 7.5.23 _ 1 rep JPEG/tfg (3) cl2166294.jpg
- Fig.S1 - Original files/Fig S1 RAW data and photos - JPEG/reporters on PAD12 or TFG-1 RNAi - 7.5.23 _ 1 rep JPEG/tfg (3) cl2166295.jpg
- Fig.S1 - Original files/Fig S1 RAW data and photos - JPEG/reporters on PAD12 or TFG-1 RNAi - 7.5.23 _ 1 rep JPEG/tfg (3) cl2166296.jpg
- Fig.S1 - Original files/Fig S1 RAW data and photos - JPEG/reporters on PAD12 or TFG-1 RNAi - 7.5.23 _ 1 rep JPEG/tfg (3) cl2166297.jpg
- Fig.S1 - Original files/Fig S1 RAW data and photos - JPEG/reporters on PAD12 or TFG-1 RNAi - 7.5.23 _ 1 rep JPEG/tfg (3) cl2166298.jpg
- Fig.S1 - Original files/Fig S1 RAW data and photos - JPEG/reporters on PAD12 or TFG-1 RNAi - 7.5.23 _ 1 rep JPEG/tfg (3) cl2166299.jpg
- Fig.S1 - Original files/Fig S1 RAW data and photos - JPEG/reporters on PAD12 or TFG-1 RNAi - 7.5.23 _ 1 rep JPEG/tfg (3) cl2166300.jpg
- Fig.S1 - Original files/Fig S1 RAW data and photos - JPEG/reporters on PAD12 or TFG-1 RNAi - 7.5.23 _ 1 rep JPEG/tfg (3) cl2166301.jpg
- Fig.S1 - Original files/Fig S1 RAW data and photos - JPEG/reporters on PAD12 or TFG-1 RNAi - 7.5.23 _ 1 rep JPEG/tfg (3)+ sod-3 gfp218.jpg
- Fig.S1 - Original files/Fig S1 RAW data and photos - JPEG/reporters on PAD12 or TFG-1 RNAi - 7.5.23 _ 1 rep JPEG/tfg (3)+ sod-3 gfp219.jpg
- Fig.S1 - Original files/Fig S1 RAW data and photos - JPEG/reporters on PAD12 or TFG-1 RNAi - 7.5.23 _ 1 rep JPEG/tfg (3)+ sod-3 gfp220.jpg
- Fig.S1 - Original files/Fig S1 RAW data and photos - JPEG/reporters on PAD12 or TFG-1 RNAi - 7.5.23 _ 1 rep JPEG/tfg (3)+ sod-3 gfp221.jpg
- Fig.S1 - Original files/Fig S1 RAW data and photos - JPEG/reporters on PAD12 or TFG-1 RNAi - 7.5.23 _ 1 rep JPEG/tfg (3)+ sod-3 gfp222.jpg
- Fig.S1 - Original files/Fig S1 RAW data and photos - JPEG/reporters on PAD12 or TFG-1 RNAi - 7.5.23 _ 1 rep JPEG/tfg (3)+ sod-3 gfp223.jpg
- Fig.S1 - Original files/Fig S1 RAW data and photos - JPEG/reporters on PAD12 or TFG-1 RNAi - 7.5.23 _ 1 rep JPEG/tfg (3)+ sod-3 gfp224.jpg
- Fig.S1 - Original files/Fig S1 RAW data and photos - JPEG/reporters on PAD12 or TFG-1 RNAi - 7.5.23 _ 1 rep JPEG/tfg (3)+ sod-3 gfp225.jpg
- Fig.S1 - Original files/Fig S1 RAW data and photos - JPEG/reporters on PAD12 or TFG-1 RNAi - 7.5.23 _ 1 rep JPEG/tfg (3)+ sod-3 gfp226.jpg
- Fig.S1 - Original files/Fig S1 RAW data and photos - JPEG/reporters on PAD12 or TFG-1 RNAi - 7.5.23 _ 1 rep JPEG/tfg (3)+cf2260274.jpg
- Fig.S1 - Original files/Fig S1 RAW data and photos - JPEG/reporters on PAD12 or TFG-1 RNAi - 7.5.23 _ 1 rep JPEG/tfg (3)+cf2260275.jpg
- Fig.S1 - Original files/Fig S1 RAW data and photos - JPEG/reporters on PAD12 or TFG-1 RNAi - 7.5.23 _ 1 rep JPEG/tfg (3)+cf2260276.jpg
[truncated: 18 more entries]
