# Supplementary material for: Correction: It’s All in Your Mind: Determining Germ Cell Fate by Neuronal IRE-1 in C. elegans
Source: PLoS Genet. 2023 Nov 30;19(11):e1011061. doi: 10.1371/journal.pgen.1011061 (PMC10688620; doi:10.1371/journal.pgen.1011061)
Supplement: S4 File — Since images include multiple worms, images were independently measured several times to achieve measurements for distinct worms in one shared image. Only animals whose body was fully imaged (at least from front to back intestine) were measured. Exposure levels were maintained constant per worm strain. (ZIP) [file pgen.1011061.s004.zip › Fig.S1 - Original files/Fig S1 RAW data and photos - JPEG/reporters on PAD12 or TFG-1 RNAi - 11.5.23 _ 2 rep JPEG/CF1553- Psod-3_gfp + control RNAi - 11.5.23.xlsx]

## Sheet: Manual Measurement Data Export
Item	Source	Area	EqDiameter	MeanIntensity	SumIntensity	Comment
1	sod-3_gfp+pad12-day134.tif	23046.9	171.3	149.34	25382022
2	sod-3_gfp+pad12-day134.tif	19300.3	156.76	150.33	21390240
3	sod-3_gfp+pad12-day134.tif	18707.1	154.33	157.58	21799759
4	sod-3_gfp+pad12-day134.tif	20424.8	161.26	166.02	24902830
5	sod-3_gfp+pad12-day134.tif	22346.8	168.68	169	27341773
6	sod-3_gfp+pad12-day134.tif	23706.8	173.74	150.42	26256052
7	sod-3_gfp+pad12-day132.tif	21636.1	165.98	106.08	16934021
8	sod-3_gfp+pad12-day132.tif	20615.8	162.01	118.82	18057736
9	sod-3_gfp+pad12-day131.tif	22790.9	170.35	126.79	21235174
10	sod-3_gfp+pad12-day131.tif	25595.6	180.53	150.7	28381869
11	sod-3_gfp+pad12-day131.tif	20332.3	160.9	156.49	23431449
12	sod-3_gfp+pad12-day130.tif	21247.3	164.48	122.08	19128560
13	sod-3_gfp+pad12-day130.tif	20298.9	160.76	125.32	18408735
14	sod-3_gfp+pad12-day129.tif	20608.9	161.99	136.36	20451496
15	sod-3_gfp+pad12-day129.tif	23168.9	171.75	121.74	20788667
16	sod-3_gfp+pad12-day129.tif	18508.7	153.51	123.44	16839739
17	sod-3_gfp+pad12-day129.tif	21581.3	165.77	127.08	20190037
18	sod-3_gfp+pad12-day128.tif	19990.1	159.54	124.99	18435586
19	sod-3_gfp+pad12-day128.tif	19598.6	157.97	127.54	18413430
20	sod-3_gfp+pad12-day128.tif	24712.1	177.38	114.02	20716343
Feature	Mean	St.Dev	Minimum	Maximum
Area	21410.9	1903.6	18508.7	25595.6
EqDiameter	164.95	7.28	153.51	180.53
MeanIntensity	136.21	17.86	106.08	169
SumIntensity	2.14243e+07	3.36891e+06	16839739	28381869
