# Supplementary material for: Correction: It’s All in Your Mind: Determining Germ Cell Fate by Neuronal IRE-1 in C. elegans
Source: PLoS Genet. 2023 Nov 30;19(11):e1011061. doi: 10.1371/journal.pgen.1011061 (PMC10688620; doi:10.1371/journal.pgen.1011061)
Supplement: S4 File — Since images include multiple worms, images were independently measured several times to achieve measurements for distinct worms in one shared image. Only animals whose body was fully imaged (at least from front to back intestine) were measured. Exposure levels were maintained constant per worm strain. (ZIP) [file pgen.1011061.s004.zip › Fig.S1 - Original files/Fig S1 RAW data and photos - JPEG/reporters on PAD12 or TFG-1 RNAi - 11.5.23 _ 2 rep JPEG/CF1553- Psod-3_gfp + tfg-1 RNAi - 11.5.23.xlsx]

## Sheet: Manual Measurement Data Export
Item	Source	Area	EqDiameter	MeanIntensity	SumIntensity	Comment
1	sod-3_gfp+tfg-1-day141.tif	19534.8	157.71	141.08	20267756
2	sod-3_gfp+tfg-1-day141.tif	15757.3	141.64	134.58	15632082
3	sod-3_gfp+tfg-1-day141.tif	14187	134.4	147.49	15443325
4	sod-3_gfp+tfg-1-day141.tif	18883	155.06	137.19	19052112
5	sod-3_gfp+tfg-1-day140.tif	21865.6	166.85	126.65	20429800
6	sod-3_gfp+tfg-1-day140.tif	19737.3	158.53	146.7	21332041
7	sod-3_gfp+tfg-1-day140.tif	18278.4	152.55	140.82	18856954
8	sod-3_gfp+tfg-1-day140.tif	19036	155.68	127.25	17874071
9	sod-3_gfp+tfg-1-day140.tif	15687.3	141.33	132.12	15289410
10	sod-3_gfp+tfg-1-day139.tif	19091	155.91	170.06	23975096
11	sod-3_gfp+tfg-1-day139.tif	20878.1	163.04	164.69	25255506
12	sod-3_gfp+tfg-1-day139.tif	17829.4	150.67	152.65	20032051
13	sod-3_gfp+tfg-1-day139.tif	19687	158.32	150.24	21798502
14	sod-3_gfp+tfg-1-day139.tif	18940.4	155.29	148.09	20614959
15	sod-3_gfp+tfg-1-day138.tif	16947.3	146.89	130.88	16315636
16	sod-3_gfp+tfg-1-day137.tif	17488.3	149.22	132.94	17053992
17	sod-3_gfp+tfg-1-day137.tif	13918.2	133.12	159.01	16296193
18	sod-3_gfp+tfg-1-day144.tif	17304.4	148.43	146.22	18150482
19	sod-3_gfp+tfg-1-day143.tif	14675.8	136.7	138	14923759
20	sod-3_gfp+tfg-1-day143.tif	15529.4	140.62	158.29	18150530
Feature	Mean	St.Dev	Minimum	Maximum
Area	17762.8	2178.77	13918.2	21865.6
EqDiameter	150.1	9.31	133.12	166.85
MeanIntensity	144.25	12.04	126.65	170.06
SumIntensity	1.88372e+07	2.82278e+06	14923759	25255506
