# Supplementary material for: Correction: It’s All in Your Mind: Determining Germ Cell Fate by Neuronal IRE-1 in C. elegans
Source: PLoS Genet. 2023 Nov 30;19(11):e1011061. doi: 10.1371/journal.pgen.1011061 (PMC10688620; doi:10.1371/journal.pgen.1011061)
Supplement: S4 File — Since images include multiple worms, images were independently measured several times to achieve measurements for distinct worms in one shared image. Only animals whose body was fully imaged (at least from front to back intestine) were measured. Exposure levels were maintained constant per worm strain. (ZIP) [file pgen.1011061.s004.zip › Fig.S1 - Original files/Fig S1 RAW data and photos - JPEG/reporters on PAD12 or TFG-1 RNAi - 11.5.23 _ 2 rep JPEG/CF2260 - Phsp-4_gfp + control RNAi - 11.5.23.xlsx]

## Sheet: Manual Measurement Data Export
Item	Source	Area	EqDiameter	MeanIntensity	SumIntensity	Comment
1	cf2260_hsp-4_gfp+ pad12-day101.tif	11840.7	122.78	86.55	7586116
2	cf2260_hsp-4_gfp+ pad12-day101.tif	12141.1	124.33	82.05	7354113
3	cf2260_hsp-4_gfp+ pad12-day101.tif	18144	151.99	70.59	9406342
4	cf2260_hsp-4_gfp+ pad12-day101.tif	14282.1	134.85	79.4	8389019
5	cf2260_hsp-4_gfp+ pad12-day101.tif	15575.4	140.82	78.71	9038609
6	cf2260_hsp-4_gfp+ pad12-day101.tif	13271.6	129.99	78.13	7625712
7	cf2260_hsp-4_gfp+ pad12-day108.tif	21632.7	165.96	77.72	12376067
8	cf2260_hsp-4_gfp+ pad12-day108.tif	18201.7	152.23	81.49	10928495
9	cf2260_hsp-4_gfp+ pad12-day108.tif	18993.6	155.51	80.56	11259456
10	cf2260_hsp-4_gfp+ pad12-day108.tif	15414.5	140.09	89.19	10144814
11	cf2260_hsp-4_gfp+ pad12-day108.tif	17638	149.86	88.21	11410872
12	cf2260_hsp-4_gfp+ pad12-day108.tif	14658.4	136.62	71.46	7728559
13	cf2260_hsp-4_gfp+ pad12-day107.tif	18739.6	154.47	86.59	11990963
14	cf2260_hsp-4_gfp+ pad12-day107.tif	15444.2	140.23	97.98	11205948
15	cf2260_hsp-4_gfp+ pad12-day107.tif	19737.2	158.53	83.33	12118896
16	cf2260_hsp-4_gfp+ pad12-day107.tif	17010.8	147.17	72	9031677
17	cf2260_hsp-4_gfp+ pad12-day106.tif	16801.4	146.26	79.46	9804544
18	cf2260_hsp-4_gfp+ pad12-day106.tif	16048.5	142.95	84.47	9959598
19	cf2260_hsp-4_gfp+ pad12-day106.tif	11931.8	123.26	91.4	8102612
20	cf2260_hsp-4_gfp+ pad12-day103.tif	16127.3	143.3	82.67	9816635
Feature	Mean	St.Dev	Minimum	Maximum
Area	16181.7	2618.01	11840.7	21632.7
EqDiameter	143.06	11.71	122.78	165.96
MeanIntensity	82.1	6.65	70.59	97.98
SumIntensity	9.76395e+06	1.59697e+06	7354113	12376067
