# Supplementary material for: Correction: It’s All in Your Mind: Determining Germ Cell Fate by Neuronal IRE-1 in C. elegans
Source: PLoS Genet. 2023 Nov 30;19(11):e1011061. doi: 10.1371/journal.pgen.1011061 (PMC10688620; doi:10.1371/journal.pgen.1011061)
Supplement: S4 File — Since images include multiple worms, images were independently measured several times to achieve measurements for distinct worms in one shared image. Only animals whose body was fully imaged (at least from front to back intestine) were measured. Exposure levels were maintained constant per worm strain. (ZIP) [file pgen.1011061.s004.zip › Fig.S1 - Original files/Fig S1 RAW data and photos - JPEG/reporters on PAD12 or TFG-1 RNAi - 11.5.23 _ 2 rep JPEG/CF2260 - Phsp-4_gfp + tfg-1 RNAi - 11.5.23.xlsx]

## Sheet: Manual Measurement Data Export
	Source	Area	EqDiameter	MeanIntensity	SumIntensity	Comment
1	cf2260_hsp-4_gfp+ tfg-1-day111.tif	15578.6	140.84	404.29	46500645
2	cf2260_hsp-4_gfp+ tfg-1-day111.tif	16452.9	144.74	308	37343222
3	cf2260_hsp-4_gfp+ tfg-1-day111.tif	15668.6	141.24	370.02	42598612
4	cf2260_hsp-4_gfp+ tfg-1-day110.tif	21976	167.27	278.92	45128418
5	cf2260_hsp-4_gfp+ tfg-1-day110.tif	14805.3	137.3	339.32	37011995
6	cf2260_hsp-4_gfp+ tfg-1-day110.tif	11813.5	122.64	471.97	40632151
7	cf2260_hsp-4_gfp+ tfg-1-day109.tif	13392.8	130.58	453.34	44811367
8	cf2260_hsp-4_gfp+ tfg-1-day109.tif	16030.6	142.87	308.43	36497545
9	cf2260_hsp-4_gfp+ tfg-1-day109.tif	13468	130.95	344.24	34114576
10	cf2260_hsp-4_gfp+ tfg-1-day115.tif	11514.1	121.08	722.06	61415010
11	cf2260_hsp-4_gfp+ tfg-1-day115.tif	13161.9	129.45	501.92	48910768
12	cf2260_hsp-4_gfp+ tfg-1-day115.tif	14060.9	133.8	352.38	36529343
13	cf2260_hsp-4_gfp+ tfg-1-day115.tif	14791.1	137.23	328.42	35924398
14	cf2260_hsp-4_gfp+ tfg-1-day115.tif	10679.4	116.61	408.37	32265608
15	cf2260_hsp-4_gfp+ tfg-1-day115.tif	13564.8	131.42	553.72	55554297
16	cf2260_hsp-4_gfp+ tfg-1-day115.tif	16395.1	144.48	504.36	60941676
17	cf2260_hsp-4_gfp+ tfg-1-day115.tif	15246.5	139.33	545.58	61438439
18	cf2260_hsp-4_gfp+ tfg-1-day114.tif	15600.9	140.94	425.13	48945716
19	cf2260_hsp-4_gfp+ tfg-1-day114.tif	14379.7	135.31	502.75	53280077
20	cf2260_hsp-4_gfp+ tfg-1-day114.tif	17003.1	147.14	436.26	53153797
Feature	Mean	St.Dev	Minimum	Maximum
Area	14779.2	2352.8	10679.4	21976
EqDiameter	136.76	10.67	116.61	167.27
MeanIntensity	427.97	105.21	278.92	722.06
SumIntensity	45649883	9.27177e+06	32265608	61438439
