# Supplementary material for: Correction: It’s All in Your Mind: Determining Germ Cell Fate by Neuronal IRE-1 in C. elegans
Source: PLoS Genet. 2023 Nov 30;19(11):e1011061. doi: 10.1371/journal.pgen.1011061 (PMC10688620; doi:10.1371/journal.pgen.1011061)
Supplement: S4 File — Since images include multiple worms, images were independently measured several times to achieve measurements for distinct worms in one shared image. Only animals whose body was fully imaged (at least from front to back intestine) were measured. Exposure levels were maintained constant per worm strain. (ZIP) [file pgen.1011061.s004.zip › Fig.S1 - Original files/Fig S1 RAW data and photos - JPEG/reporters on PAD12 or TFG-1 RNAi - 11.5.23 _ 2 rep JPEG/CL2070 - Phsp-16.2_gfp + control RNAi - 11.5.23.xlsx]

## Sheet: Manual Measurement Data Export
Item	Source	Area	EqDiameter	MeanIntensity	SumIntensity	Comment
1	hsp-16.2_gfp+pad12-day162.tif	14371.4	135.27	1182.53	125553954
2	hsp-16.2_gfp+pad12-day162.tif	14747.8	137.03	1034.33	112626340
3	hsp-16.2_gfp+pad12-day162.tif	14200.1	134.46	994.4	104326993
4	hsp-16.2_gfp+pad12-day162.tif	15293.6	139.54	1117.46	126186874
5	hsp-16.2_gfp+pad12-day162.tif	13606.1	131.62	1260.78	126558447
6	hsp-16.2_gfp+pad12-day161.tif	18163.4	152.07	1003.47	134329844
7	hsp-16.2_gfp+pad12-day161.tif	17596.7	149.68	1093.69	141584185
8	hsp-16.2_gfp+pad12-day161.tif	18671.1	154.18	863.57	118792916
9	hsp-16.2_gfp+pad12-day161.tif	18595.7	153.87	812.01	111389732
10	hsp-16.2_gfp+pad12-day161.tif	16512.6	145	1141.87	135487647
11	hsp-16.2_gfp+pad12-day163.tif	19313.2	156.81	985.21	140291728
12	hsp-16.2_gfp+pad12-day163.tif	18031.9	151.52	1006.43	134312762
13	hsp-16.2_gfp+pad12-day163.tif	17512.5	149.32	1001.32	129653435
14	hsp-16.2_gfp+pad12-day163.tif	16144.1	143.37	960.22	114876695
15	hsp-16.2_gfp+pad12-day163.tif	15784.1	141.76	1034.18	119998487
16	hsp-16.2_gfp+pad12-day163.tif	14022.1	133.62	1024.26	104294107
17	hsp-16.2_gfp+pad12-day163.tif	13948.5	133.27	1051.51	106498383
18	hsp-16.2_gfp+pad12-day162.tif	14375.1	135.29	1012.52	106516852
19	hsp-16.2_gfp+pad12-day162.tif	18862	154.97	920.19	125264228
20	hsp-16.2_gfp+pad12-day162.tif	13105.9	129.18	1240.69	120738788
Feature	Mean	St.Dev	Minimum	Maximum
Area	16142.9	1992.92	13105.9	19313.2
EqDiameter	143.09	8.85	129.18	156.81
MeanIntensity	1037.03	110.11	812.01	1260.78
SumIntensity	1.21964e+08	1.16119e+07	104294107	141584185
