# Supplementary material for: Correction: It’s All in Your Mind: Determining Germ Cell Fate by Neuronal IRE-1 in C. elegans
Source: PLoS Genet. 2023 Nov 30;19(11):e1011061. doi: 10.1371/journal.pgen.1011061 (PMC10688620; doi:10.1371/journal.pgen.1011061)
Supplement: S4 File — Since images include multiple worms, images were independently measured several times to achieve measurements for distinct worms in one shared image. Only animals whose body was fully imaged (at least from front to back intestine) were measured. Exposure levels were maintained constant per worm strain. (ZIP) [file pgen.1011061.s004.zip › Fig.S1 - Original files/Fig S1 RAW data and photos - JPEG/reporters on PAD12 or TFG-1 RNAi - 11.5.23 _ 2 rep JPEG/CL2070 - Phsp-16.2_gfp + tfg-1 RNAi - 11.5.23.xlsx]

## Sheet: Manual Measurement Data Export
Item	Source	Area	EqDiameter	MeanIntensity	SumIntensity	Comment
1	hsp-16.2_gfp+tfg-1-day167.tif	14566	136.18	930.47	99836892
2	hsp-16.2_gfp+tfg-1-day167.tif	13568.6	131.44	982.78	98098205
3	hsp-16.2_gfp+tfg-1-day167.tif	17427.7	148.96	865.08	111289316
4	hsp-16.2_gfp+tfg-1-day167.tif	14932.4	137.89	804.49	87499161
5	hsp-16.2_gfp+tfg-1-day166.tif	18525.7	153.58	763.51	104184671
6	hsp-16.2_gfp+tfg-1-day165.tif	18103.1	151.82	824.26	110054008
7	hsp-16.2_gfp+tfg-1-day165.tif	19355.8	156.99	704.02	100277575
8	hsp-16.2_gfp+tfg-1-day164.tif	16640.1	145.56	791.42	97020650
9	hsp-16.2_gfp+tfg-1-day174.tif	17324.7	148.52	758.19	94666934
10	hsp-16.2_gfp+tfg-1-day173.tif	17309.6	148.46	853.59	108914619
11	hsp-16.2_gfp+tfg-1-day173.tif	18486.5	153.42	751.09	102160345
12	hsp-16.2_gfp+tfg-1-day172.tif	13943.3	133.24	863.1	89181279
13	hsp-16.2_gfp+tfg-1-day172.tif	17352.2	148.64	742.25	94524330
14	hsp-16.2_gfp+tfg-1-day172.tif	14714.8	136.88	847.37	91761636
15	hsp-16.2_gfp+tfg-1-day171.tif	15360.4	139.85	890.74	100759942
16	hsp-16.2_gfp+tfg-1-day171.tif	19995.9	159.56	739.31	108924080
17	hsp-16.2_gfp+tfg-1-day170.tif	18614.3	153.95	799.78	109336766
18	hsp-16.2_gfp+tfg-1-day169.tif	13021.5	128.76	1045.69	100488424
19	hsp-16.2_gfp+tfg-1-day168.tif	19028.5	155.65	784.7	109817115
20	hsp-16.2_gfp+tfg-1-day168.tif	17096.2	147.54	810.02	102178521
Feature	Mean	St.Dev	Minimum	Maximum
Area	16768.4	2020.28	13021.5	19995.9
EqDiameter	145.84	8.92	128.76	159.56
MeanIntensity	827.59	83.62	704.02	1045.69
SumIntensity	1.01049e+08	7.03258e+06	87499161	111289316
