# Supplementary material for: Correction: It’s All in Your Mind: Determining Germ Cell Fate by Neuronal IRE-1 in C. elegans
Source: PLoS Genet. 2023 Nov 30;19(11):e1011061. doi: 10.1371/journal.pgen.1011061 (PMC10688620; doi:10.1371/journal.pgen.1011061)
Supplement: S4 File — Since images include multiple worms, images were independently measured several times to achieve measurements for distinct worms in one shared image. Only animals whose body was fully imaged (at least from front to back intestine) were measured. Exposure levels were maintained constant per worm strain. (ZIP) [file pgen.1011061.s004.zip › Fig.S1 - Original files/Fig S1 RAW data and photos - JPEG/reporters on PAD12 or TFG-1 RNAi - 11.5.23 _ 2 rep JPEG/CL2166- Pgst-4_gfp + control RNAi - 11.5.23.xlsx]

## Sheet: Manual Measurement Data Export
Item	Source	Area	EqDiameter	MeanIntensity	SumIntensity	Comment
1	cl2166_gst-4_gfp+ pad12 -day118.tif	17149.9	147.77	1300.52	164604653
2	cl2166_gst-4_gfp+ pad12 -day118.tif	15343.3	139.77	1532.01	173025756
3	cl2166_gst-4_gfp+ pad12 -day117.tif	16912.8	146.75	1523.39	190674985
4	cl2166_gst-4_gfp+ pad12 -day117.tif	16439.7	144.68	1409.49	170858789
5	cl2166_gst-4_gfp+ pad12 -day117.tif	17558.2	149.52	1217.04	157744051
6	cl2166_gst-4_gfp+ pad12 -day116.tif	18522.2	153.57	1052.18	143988604
7	cl2166_gst-4_gfp+ pad12 -day116.tif	18705.3	154.33	984.87	135964948
8	cl2166_gst-4_gfp+ pad12 -day116.tif	18958.5	155.37	986.78	137857407
9	cl2166_gst-4_gfp+ pad12 -day116.tif	16262.5	143.9	1543.95	185296618
10	cl2166_gst-4_gfp+ pad12 -day122.tif	18200.5	152.23	1133.51	152283093
11	cl2166_gst-4_gfp+ pad12 -day122.tif	18534.3	153.62	1154.51	157671256
12	cl2166_gst-4_gfp+ pad12 -day122.tif	18966.1	155.4	1059.29	148256917
13	cl2166_gst-4_gfp+ pad12 -day122.tif	17580.4	149.61	1148.23	145494606
14	cl2166_gst-4_gfp+ pad12 -day122.tif	17876.9	150.87	1015.88	133692212
15	cl2166_gst-4_gfp+ pad12 -day122.tif	19640.2	158.14	822.81	117474432
16	cl2166_gst-4_gfp+ pad12 -day121.tif	18430.2	153.19	1192.6	162282521
17	cl2166_gst-4_gfp+ pad12 -day121.tif	20083.2	159.91	1112.97	164908705
18	cl2166_gst-4_gfp+ pad12 -day121.tif	20825.1	162.84	986.64	150685150
19	cl2166_gst-4_gfp+ pad12 -day121.tif	15743.9	141.58	1366.96	157425998
20	cl2166_gst-4_gfp+ pad12 -day121.tif	19425.7	157.27	1381.94	193374517
Feature	Mean	St.Dev	Minimum	Maximum
Area	18058	1414.25	15343.3	20825.1
EqDiameter	151.51	5.96	139.77	162.84
MeanIntensity	1196.28	202.48	822.81	1543.95
SumIntensity	1.57178e+08	1.89871e+07	117474432	193374517
