# Supplementary material for: Correction: It’s All in Your Mind: Determining Germ Cell Fate by Neuronal IRE-1 in C. elegans
Source: PLoS Genet. 2023 Nov 30;19(11):e1011061. doi: 10.1371/journal.pgen.1011061 (PMC10688620; doi:10.1371/journal.pgen.1011061)
Supplement: S4 File — Since images include multiple worms, images were independently measured several times to achieve measurements for distinct worms in one shared image. Only animals whose body was fully imaged (at least from front to back intestine) were measured. Exposure levels were maintained constant per worm strain. (ZIP) [file pgen.1011061.s004.zip › Fig.S1 - Original files/Fig S1 RAW data and photos - JPEG/reporters on PAD12 or TFG-1 RNAi - 11.5.23 _ 2 rep JPEG/CL2166- Pgst-4_gfp + tfg-1RNAi - 11.5.23.xlsx]

## Sheet: Manual Measurement Data Export
Item	Source	Area	EqDiameter	MeanIntensity	SumIntensity	Comment
1	cl2166_gst-4_gfp+tfg-1 -day124.tif	16610	145.43	488.24	59858379
2	cl2166_gst-4_gfp+tfg-1 -day124.tif	13733.2	132.23	417.27	42338515
3	cl2166_gst-4_gfp+tfg-1 -day124.tif	15657.7	141.19	588.2	67924021
4	cl2166_gst-4_gfp+tfg-1 -day124.tif	15347.8	139.79	563.17	57409813
5	cl2166_gst-4_gfp+tfg-1 -day124.tif	14726.3	136.93	644.58	68372847
6	cl2166_gst-4_gfp+tfg-1 -day124.tif	16250	143.84	390.37	46856360
7	cl2166_gst-4_gfp+tfg-1 -day123.tif	18704.2	154.32	605.75	83180517
8	cl2166_gst-4_gfp+tfg-1 -day123.tif	19848.9	158.97	536.91	78130979
9	cl2166_gst-4_gfp+tfg-1 -day123.tif	19529.6	157.69	506.4	72854564
10	cl2166_gst-4_gfp+tfg-1 -day123.tif	15748.9	141.61	468.24	54183382
11	cl2166_gst-4_gfp+tfg-1 -day123.tif	16803.4	146.27	483.59	59990691
12	cl2166_gst-4_gfp+tfg-1 -day126.tif	15335.2	139.73	581.82	65305101
13	cl2166_gst-4_gfp+tfg-1 -day126.tif	17199.8	147.98	481.67	60838659
14	cl2166_gst-4_gfp+tfg-1 -day126.tif	13762	132.37	592.47	60000930
15	cl2166_gst-4_gfp+tfg-1 -day126.tif	17632.3	149.83	565.3	72796570
16	cl2166_gst-4_gfp+tfg-1 -day126.tif	18565.2	153.75	430.24	58914153
17	cl2166_gst-4_gfp+tfg-1 -day126.tif	19643.8	158.15	416.92	60366443
18	cl2166_gst-4_gfp+tfg-1 -day125.tif	16610.9	145.43	620.21	76021406
19	cl2166_gst-4_gfp+tfg-1 -day125.tif	20593.1	161.93	613.15	81979717
20	cl2166_gst-4_gfp+tfg-1 -day125.tif	19267.5	156.63	516.21	72512428
Feature	Mean	St.Dev	Minimum	Maximum
Area	17078.5	2016.53	13733.2	20593.1
EqDiameter	147.2	8.72	132.23	161.93
MeanIntensity	525.54	74.71	390.37	644.58
SumIntensity	6.49918e+07	1.06803e+07	42338515	83180517
