# Supplementary material for: Correction: It’s All in Your Mind: Determining Germ Cell Fate by Neuronal IRE-1 in C. elegans
Source: PLoS Genet. 2023 Nov 30;19(11):e1011061. doi: 10.1371/journal.pgen.1011061 (PMC10688620; doi:10.1371/journal.pgen.1011061)
Supplement: S4 File — Since images include multiple worms, images were independently measured several times to achieve measurements for distinct worms in one shared image. Only animals whose body was fully imaged (at least from front to back intestine) were measured. Exposure levels were maintained constant per worm strain. (ZIP) [file pgen.1011061.s004.zip › Fig.S1 - Original files/Fig S1 RAW data and photos - JPEG/reporters on PAD12 or TFG-1 RNAi - 11.5.23 _ 2 rep JPEG/grouped file of reporter - 11.5.23 - 2_rep.xlsx]

## Sheet: CF2260 - Phsp-4_gfp + control
Item	Source	Area	EqDiameter	MeanIntensity	SumIntensity	Comment	normalized SumIntens
1	cf2260_hsp-4_gfp+ pad12-day101.tif	11840.7	122.78	86.55	7586116		0.776951
2	cf2260_hsp-4_gfp+ pad12-day101.tif	12141.1	124.33	82.05	7354113		0.75319
3	cf2260_hsp-4_gfp+ pad12-day101.tif	18144	151.99	70.59	9406342		0.963374
4	cf2260_hsp-4_gfp+ pad12-day101.tif	14282.1	134.85	79.4	8389019		0.859183
5	cf2260_hsp-4_gfp+ pad12-day101.tif	15575.4	140.82	78.71	9038609		0.925712
6	cf2260_hsp-4_gfp+ pad12-day101.tif	13271.6	129.99	78.13	7625712		0.781007
7	cf2260_hsp-4_gfp+ pad12-day108.tif	21632.7	165.96	77.72	12376067		1.26753					MeanIntensity	82.1
8	cf2260_hsp-4_gfp+ pad12-day108.tif	18201.7	152.23	81.49	10928495		1.11927					SumIntensity	9.76395e+06
9	cf2260_hsp-4_gfp+ pad12-day108.tif	18993.6	155.51	80.56	11259456		1.15317
10	cf2260_hsp-4_gfp+ pad12-day108.tif	15414.5	140.09	89.19	10144814		1.03901
11	cf2260_hsp-4_gfp+ pad12-day108.tif	17638	149.86	88.21	11410872		1.16867
12	cf2260_hsp-4_gfp+ pad12-day108.tif	14658.4	136.62	71.46	7728559		0.79154
13	cf2260_hsp-4_gfp+ pad12-day107.tif	18739.6	154.47	86.59	11990963		1.22808
14	cf2260_hsp-4_gfp+ pad12-day107.tif	15444.2	140.23	97.98	11205948		1.14769
15	cf2260_hsp-4_gfp+ pad12-day107.tif	19737.2	158.53	83.33	12118896		1.24119
16	cf2260_hsp-4_gfp+ pad12-day107.tif	17010.8	147.17	72	9031677		0.925002
17	cf2260_hsp-4_gfp+ pad12-day106.tif	16801.4	146.26	79.46	9804544		1.00416
18	cf2260_hsp-4_gfp+ pad12-day106.tif	16048.5	142.95	84.47	9959598		1.02004
19	cf2260_hsp-4_gfp+ pad12-day106.tif	11931.8	123.26	91.4	8102612		0.82985
20	cf2260_hsp-4_gfp+ pad12-day103.tif	16127.3	143.3	82.67	9816635		1.0054
Feature	Mean	St.Dev	Minimum	Maximum
Area	16181.7	2618.01	11840.7	21632.7
EqDiameter	143.06	11.71	122.78	165.96			1	average normalize
MeanIntensity	82.1	6.65	70.59	97.98			0.167807	st.dev normalize
SumIntensity	9.76395e+06	1.59697e+06	7354113	12376067

## Sheet: CF2260 - Phsp-4_gfp + tfg-1
	Source	Area	EqDiameter	MeanIntensity	SumIntensity	Comment	normalize SumInten
1	cf2260_hsp-4_gfp+ tfg-1-day111.tif	15578.6	140.84	404.29	46500645		4.76248
2	cf2260_hsp-4_gfp+ tfg-1-day111.tif	16452.9	144.74	308	37343222		3.8246
3	cf2260_hsp-4_gfp+ tfg-1-day111.tif	15668.6	141.24	370.02	42598612		4.36285
4	cf2260_hsp-4_gfp+ tfg-1-day110.tif	21976	167.27	278.92	45128418		4.62194
5	cf2260_hsp-4_gfp+ tfg-1-day110.tif	14805.3	137.3	339.32	37011995		3.79068
6	cf2260_hsp-4_gfp+ tfg-1-day110.tif	11813.5	122.64	471.97	40632151		4.16145
7	cf2260_hsp-4_gfp+ tfg-1-day109.tif	13392.8	130.58	453.34	44811367		4.58947							MeanIntensity	427.97
8	cf2260_hsp-4_gfp+ tfg-1-day109.tif	16030.6	142.87	308.43	36497545		3.73799							SumIntensity	45649883
9	cf2260_hsp-4_gfp+ tfg-1-day109.tif	13468	130.95	344.24	34114576		3.49393
10	cf2260_hsp-4_gfp+ tfg-1-day115.tif	11514.1	121.08	722.06	61415010		6.28997
11	cf2260_hsp-4_gfp+ tfg-1-day115.tif	13161.9	129.45	501.92	48910768		5.00932
12	cf2260_hsp-4_gfp+ tfg-1-day115.tif	14060.9	133.8	352.38	36529343		3.74125
13	cf2260_hsp-4_gfp+ tfg-1-day115.tif	14791.1	137.23	328.42	35924398		3.67929
14	cf2260_hsp-4_gfp+ tfg-1-day115.tif	10679.4	116.61	408.37	32265608		3.30456							SumIntensity of cf2260+ control	9.76395e+06
15	cf2260_hsp-4_gfp+ tfg-1-day115.tif	13564.8	131.42	553.72	55554297		5.68973
16	cf2260_hsp-4_gfp+ tfg-1-day115.tif	16395.1	144.48	504.36	60941676		6.2415
17	cf2260_hsp-4_gfp+ tfg-1-day115.tif	15246.5	139.33	545.58	61438439		6.29237
18	cf2260_hsp-4_gfp+ tfg-1-day114.tif	15600.9	140.94	425.13	48945716		5.0129
19	cf2260_hsp-4_gfp+ tfg-1-day114.tif	14379.7	135.31	502.75	53280077		5.45681
20	cf2260_hsp-4_gfp+ tfg-1-day114.tif	17003.1	147.14	436.26	53153797		5.44388
Feature	Mean	St.Dev	Minimum	Maximum
Area	14779.2	2352.8	10679.4	21976			4.67535	average normalize
EqDiameter	136.76	10.67	116.61	167.27			0.974261	st.dev normalize
MeanIntensity	427.97	105.21	278.92	722.06
SumIntensity	45649883	9.27177e+06	32265608	61438439

## Sheet: CL2166 - Pgst-4_gfp + control
Item	Source	Area	EqDiameter	MeanIntensity	SumIntensity	Comment	normalize SumInten
1	cl2166_gst-4_gfp+ pad12 -day118.tif	17149.9	147.77	1300.52	164604653		1.04725
2	cl2166_gst-4_gfp+ pad12 -day118.tif	15343.3	139.77	1532.01	173025756		1.10082
3	cl2166_gst-4_gfp+ pad12 -day117.tif	16912.8	146.75	1523.39	190674985		1.21311
4	cl2166_gst-4_gfp+ pad12 -day117.tif	16439.7	144.68	1409.49	170858789		1.08704
5	cl2166_gst-4_gfp+ pad12 -day117.tif	17558.2	149.52	1217.04	157744051		1.0036
6	cl2166_gst-4_gfp+ pad12 -day116.tif	18522.2	153.57	1052.18	143988604		0.916085				MeanIntensity	1196.28
7	cl2166_gst-4_gfp+ pad12 -day116.tif	18705.3	154.33	984.87	135964948		0.865037				SumIntensity	1.57178e+08
8	cl2166_gst-4_gfp+ pad12 -day116.tif	18958.5	155.37	986.78	137857407		0.877077
9	cl2166_gst-4_gfp+ pad12 -day116.tif	16262.5	143.9	1543.95	185296618		1.17889
10	cl2166_gst-4_gfp+ pad12 -day122.tif	18200.5	152.23	1133.51	152283093		0.968856
11	cl2166_gst-4_gfp+ pad12 -day122.tif	18534.3	153.62	1154.51	157671256		1.00314
12	cl2166_gst-4_gfp+ pad12 -day122.tif	18966.1	155.4	1059.29	148256917		0.943241
13	cl2166_gst-4_gfp+ pad12 -day122.tif	17580.4	149.61	1148.23	145494606		0.925666
14	cl2166_gst-4_gfp+ pad12 -day122.tif	17876.9	150.87	1015.88	133692212		0.850577
15	cl2166_gst-4_gfp+ pad12 -day122.tif	19640.2	158.14	822.81	117474432		0.747396
16	cl2166_gst-4_gfp+ pad12 -day121.tif	18430.2	153.19	1192.6	162282521		1.03247
17	cl2166_gst-4_gfp+ pad12 -day121.tif	20083.2	159.91	1112.97	164908705		1.04918
18	cl2166_gst-4_gfp+ pad12 -day121.tif	20825.1	162.84	986.64	150685150		0.95869
19	cl2166_gst-4_gfp+ pad12 -day121.tif	15743.9	141.58	1366.96	157425998		1.00158
20	cl2166_gst-4_gfp+ pad12 -day121.tif	19425.7	157.27	1381.94	193374517		1.23029
Feature	Mean	St.Dev	Minimum	Maximum
Area	18058	1414.25	15343.3	20825.1			1	average normalize
EqDiameter	151.51	5.96	139.77	162.84			0.123938	st.dev normalize
MeanIntensity	1196.28	202.48	822.81	1543.95
SumIntensity	1.57178e+08	1.89871e+07	117474432	193374517

## Sheet: CL2166 - Pgst-4_gfp + tfg-1
Item	Source	Area	EqDiameter	MeanIntensity	SumIntensity	Comment	normalize SumInten
1	cl2166_gst-4_gfp+tfg-1 -day124.tif	16610	145.43	488.24	59858379		0.380831
2	cl2166_gst-4_gfp+tfg-1 -day124.tif	13733.2	132.23	417.27	42338515		0.269366
3	cl2166_gst-4_gfp+tfg-1 -day124.tif	15657.7	141.19	588.2	67924021		0.432146
4	cl2166_gst-4_gfp+tfg-1 -day124.tif	15347.8	139.79	563.17	57409813		0.365253
5	cl2166_gst-4_gfp+tfg-1 -day124.tif	14726.3	136.93	644.58	68372847		0.435002							MeanIntensity	525.54
6	cl2166_gst-4_gfp+tfg-1 -day124.tif	16250	143.84	390.37	46856360		0.29811							SumIntensity	6.49918e+07
7	cl2166_gst-4_gfp+tfg-1 -day123.tif	18704.2	154.32	605.75	83180517		0.529211
8	cl2166_gst-4_gfp+tfg-1 -day123.tif	19848.9	158.97	536.91	78130979		0.497085
9	cl2166_gst-4_gfp+tfg-1 -day123.tif	19529.6	157.69	506.4	72854564		0.463516
10	cl2166_gst-4_gfp+tfg-1 -day123.tif	15748.9	141.61	468.24	54183382		0.344726
11	cl2166_gst-4_gfp+tfg-1 -day123.tif	16803.4	146.27	483.59	59990691		0.381673
12	cl2166_gst-4_gfp+tfg-1 -day126.tif	15335.2	139.73	581.82	65305101		0.415484
13	cl2166_gst-4_gfp+tfg-1 -day126.tif	17199.8	147.98	481.67	60838659		0.387068							SumIntensity of CL2166 + control	1.57178e+08
14	cl2166_gst-4_gfp+tfg-1 -day126.tif	13762	132.37	592.47	60000930		0.381738
15	cl2166_gst-4_gfp+tfg-1 -day126.tif	17632.3	149.83	565.3	72796570		0.463147
16	cl2166_gst-4_gfp+tfg-1 -day126.tif	18565.2	153.75	430.24	58914153		0.374824
17	cl2166_gst-4_gfp+tfg-1 -day126.tif	19643.8	158.15	416.92	60366443		0.384064
18	cl2166_gst-4_gfp+tfg-1 -day125.tif	16610.9	145.43	620.21	76021406		0.483664
19	cl2166_gst-4_gfp+tfg-1 -day125.tif	20593.1	161.93	613.15	81979717		0.521572
20	cl2166_gst-4_gfp+tfg-1 -day125.tif	19267.5	156.63	516.21	72512428		0.461339
Feature	Mean	St.Dev	Minimum	Maximum
Area	17078.5	2016.53	13733.2	20593.1			0.413491	avergae normalize
EqDiameter	147.2	8.72	132.23	161.93			0.0697152	st.dev normalize
MeanIntensity	525.54	74.71	390.37	644.58
SumIntensity	6.49918e+07	1.06803e+07	42338515	83180517

## Sheet: CF1553 - Psod-3_gfp + control
Item	Source	Area	EqDiameter	MeanIntensity	SumIntensity	Comment	normalize Suminten
1	sod-3_gfp+pad12-day134.tif	23046.9	171.3	149.34	25382022		1.18473
2	sod-3_gfp+pad12-day134.tif	19300.3	156.76	150.33	21390240		0.998411
3	sod-3_gfp+pad12-day134.tif	18707.1	154.33	157.58	21799759		1.01753
4	sod-3_gfp+pad12-day134.tif	20424.8	161.26	166.02	24902830		1.16237
5	sod-3_gfp+pad12-day134.tif	22346.8	168.68	169	27341773		1.27621							MeanIntensity	136.21
6	sod-3_gfp+pad12-day134.tif	23706.8	173.74	150.42	26256052		1.22553							SumIntensity	2.14243e+07
7	sod-3_gfp+pad12-day132.tif	21636.1	165.98	106.08	16934021		0.790413
8	sod-3_gfp+pad12-day132.tif	20615.8	162.01	118.82	18057736		0.842863
9	sod-3_gfp+pad12-day131.tif	22790.9	170.35	126.79	21235174		0.991173
10	sod-3_gfp+pad12-day131.tif	25595.6	180.53	150.7	28381869		1.32475
11	sod-3_gfp+pad12-day131.tif	20332.3	160.9	156.49	23431449		1.09369
12	sod-3_gfp+pad12-day130.tif	21247.3	164.48	122.08	19128560		0.892845
13	sod-3_gfp+pad12-day130.tif	20298.9	160.76	125.32	18408735		0.859247
14	sod-3_gfp+pad12-day129.tif	20608.9	161.99	136.36	20451496		0.954594
15	sod-3_gfp+pad12-day129.tif	23168.9	171.75	121.74	20788667		0.970332
16	sod-3_gfp+pad12-day129.tif	18508.7	153.51	123.44	16839739		0.786012
17	sod-3_gfp+pad12-day129.tif	21581.3	165.77	127.08	20190037		0.942391
18	sod-3_gfp+pad12-day128.tif	19990.1	159.54	124.99	18435586		0.8605
19	sod-3_gfp+pad12-day128.tif	19598.6	157.97	127.54	18413430		0.859466
20	sod-3_gfp+pad12-day128.tif	24712.1	177.38	114.02	20716343		0.966957
Feature	Mean	St.Dev	Minimum	Maximum
Area	21410.9	1903.6	18508.7	25595.6			1	avergae normalize
EqDiameter	164.95	7.28	153.51	180.53			0.161333	st.dev normalize
MeanIntensity	136.21	17.86	106.08	169
SumIntensity	2.14243e+07	3.36891e+06	16839739	28381869

## Sheet: CF1553 - Psod-3_gfp + tfg-1
Item	Source	Area	EqDiameter	MeanIntensity	SumIntensity	Comment	normalize Suminten
1	sod-3_gfp+tfg-1-day141.tif	19534.8	157.71	141.08	20267756		0.946018
2	sod-3_gfp+tfg-1-day141.tif	15757.3	141.64	134.58	15632082		0.729643
3	sod-3_gfp+tfg-1-day141.tif	14187	134.4	147.49	15443325		0.720833
4	sod-3_gfp+tfg-1-day141.tif	18883	155.06	137.19	19052112		0.889277
5	sod-3_gfp+tfg-1-day140.tif	21865.6	166.85	126.65	20429800		0.953582
6	sod-3_gfp+tfg-1-day140.tif	19737.3	158.53	146.7	21332041		0.995695							MeanIntensity	144.25
7	sod-3_gfp+tfg-1-day140.tif	18278.4	152.55	140.82	18856954		0.880168							SumIntensity	1.88372e+07
8	sod-3_gfp+tfg-1-day140.tif	19036	155.68	127.25	17874071		0.834291
9	sod-3_gfp+tfg-1-day140.tif	15687.3	141.33	132.12	15289410		0.713649
10	sod-3_gfp+tfg-1-day139.tif	19091	155.91	170.06	23975096		1.11906							SumIntensity of CF1553 + control	2.14243e+07
11	sod-3_gfp+tfg-1-day139.tif	20878.1	163.04	164.69	25255506		1.17883
12	sod-3_gfp+tfg-1-day139.tif	17829.4	150.67	152.65	20032051		0.935016
13	sod-3_gfp+tfg-1-day139.tif	19687	158.32	150.24	21798502		1.01747
14	sod-3_gfp+tfg-1-day139.tif	18940.4	155.29	148.09	20614959		0.962224
15	sod-3_gfp+tfg-1-day138.tif	16947.3	146.89	130.88	16315636		0.761549
16	sod-3_gfp+tfg-1-day137.tif	17488.3	149.22	132.94	17053992		0.796013
17	sod-3_gfp+tfg-1-day137.tif	13918.2	133.12	159.01	16296193		0.760641
18	sod-3_gfp+tfg-1-day144.tif	17304.4	148.43	146.22	18150482		0.847192
19	sod-3_gfp+tfg-1-day143.tif	14675.8	136.7	138	14923759		0.696582
20	sod-3_gfp+tfg-1-day143.tif	15529.4	140.62	158.29	18150530		0.847195
Feature	Mean	St.Dev	Minimum	Maximum
Area	17762.8	2178.77	13918.2	21865.6			0.879246	avergae normalize
EqDiameter	150.1	9.31	133.12	166.85			0.135179	st.dev normalize
MeanIntensity	144.25	12.04	126.65	170.06
SumIntensity	1.88372e+07	2.82278e+06	14923759	25255506

## Sheet: SJ4100 - Phsp-6_gfp + control
Item	Source	Area	EqDiameter	MeanIntensity	SumIntensity	Comment	normalize Suminten
1	hsp-6_gfp+pad12-day145.tif	17203	148	292.76	36757486		0.97217
2	hsp-6_gfp+pad12-day145.tif	18390.4	153.02	294.44	39913370		1.05564
3	hsp-6_gfp+pad12-day145.tif	18415.6	153.13	370.16	49847618		1.31838
4	hsp-6_gfp+pad12-day146.tif	17139.6	147.73	331.65	41792041		1.10532
5	hsp-6_gfp+pad12-day146.tif	17527	149.39	276.03	35486446		0.938553
6	hsp-6_gfp+pad12-day146.tif	18136.9	151.96	302.33	40026093		1.05862						MeanIntensity	259.29
7	hsp-6_gfp+pad12-day147.tif	23252.8	172.06	240.58	41072824		1.0863						SumIntensity	3.78097e+07
8	hsp-6_gfp+pad12-day147.tif	21265.3	164.55	156.72	24554276		0.649417
9	hsp-6_gfp+pad12-day148.tif	20832.5	162.86	269.66	41471674		1.09685
10	hsp-6_gfp+pad12-day148.tif	19900.6	159.18	168.63	24767801		0.655064
11	hsp-6_gfp+pad12-day148.tif	23840.5	174.23	127.06	21941626		0.580317
12	hsp-6_gfp+pad12-day149.tif	24836.8	177.83	180.25	32640730		0.863289
13	hsp-6_gfp+pad12-day149.tif	22798.5	170.38	148.18	24880542		0.658046
14	hsp-6_gfp+pad12-day150.tif	21857	166.82	307.56	49522909		1.30979
15	hsp-6_gfp+pad12-day152.tif	23161.1	171.73	289.15	49256770		1.30275
16	hsp-6_gfp+pad12-day152.tif	17887.1	150.91	319.32	41646893		1.10149
17	hsp-6_gfp+pad12-day152.tif	23452.1	172.8	292.39	43560012		1.15208
18	hsp-6_gfp+pad12-day145.tif	21519.4	165.53	202.27	32056817		0.847845
19	hsp-6_gfp+pad12-day152.tif	22363.8	168.74	271.42	44825161		1.18555
20	hsp-6_gfp+pad12-day146.tif	16180.4	143.53	345.17	40173797		1.06252
Feature	Mean	St.Dev	Minimum	Maximum
Area	20498	2616.3	16180.4	24836.8
EqDiameter	161.22	10.37	143.53	177.83
MeanIntensity	259.29	69.28	127.06	370.16			1	avergae normalize
SumIntensity	3.78097e+07	8.35485e+06	21941626	49847618			0.226711	st.dev normalize

## Sheet: SJ4100 - Phsp-6_gfp + tfg-1
Item	Source	Area	EqDiameter	MeanIntensity	SumIntensity	Comment	normalize Suminten
1	hsp-6_gfp+tfg-1-day157.tif	16292.3	144.03	144.92	17493968		0.462684
2	hsp-6_gfp+tfg-1-day157.tif	17873.4	150.85	119.41	15414646		0.40769
3	hsp-6_gfp+tfg-1-day157.tif	18686.5	154.25	94.58	12982129		0.343354
4	hsp-6_gfp+tfg-1-day158.tif	14384.2	135.33	191.09	20357283		0.538414
5	hsp-6_gfp+tfg-1-day158.tif	16314.4	144.13	115.09	13834468		0.365897
6	hsp-6_gfp+tfg-1-day153.tif	18349	152.85	114.38	15522609		0.410545							MeanIntensity	111.14
7	hsp-6_gfp+tfg-1-day153.tif	17467.8	149.13	90.38	11674938		0.308781							SumIntensity	14249982
8	hsp-6_gfp+tfg-1-day153.tif	20439.3	161.32	108.46	16302079		0.431161
9	hsp-6_gfp+tfg-1-day153.tif	18122.6	151.9	81.6	10882471		0.287822
10	hsp-6_gfp+tfg-1-day154.tif	18424.4	153.16	111.64	15166209		0.401119
11	hsp-6_gfp+tfg-1-day154.tif	18888.7	155.08	111.93	15575673		0.411949							SumIntensity of SJ4100+ control	3.78097e+07
12	hsp-6_gfp+tfg-1-day155.tif	14837.3	137.45	99.15	10828773		0.286402
13	hsp-6_gfp+tfg-1-day155.tif	16948.4	146.9	99.11	12370471		0.327177
14	hsp-6_gfp+tfg-1-day155.tif	17613.9	149.76	121.71	15840466		0.418952
15	hsp-6_gfp+tfg-1-day156.tif	16405.9	144.53	87.58	10454327		0.276498
16	hsp-6_gfp+tfg-1-day157.tif	22184.8	168.07	108.95	17719126		0.468639
17	hsp-6_gfp+tfg-1-day159.tif	17295.6	148.4	153.56	19362946		0.512115
18	hsp-6_gfp+tfg-1-day154.tif	16301.5	144.07	86.66	10361820		0.274052
19	hsp-6_gfp+tfg-1-day154.tif	17976.4	151.29	88.55	11736695		0.310415
20	hsp-6_gfp+tfg-1-day155.tif	16067.5	143.03	94.06	11118543		0.294066
Feature	Mean	St.Dev	Minimum	Maximum
Area	17543.7	1745.31	14384.2	22184.8
EqDiameter	149.28	7.35	135.33	168.07
MeanIntensity	111.14	25.86	81.6	191.09			0.376886	avergae normalize
SumIntensity	14249982	2.99123e+06	10361820	20357283			0.0811679	st.dev normalize

## Sheet: CL2070 - Phsp-16.2_gfp +control
Item	Source	Area	EqDiameter	MeanIntensity	SumIntensity	Comment	normalize Suminten
1	hsp-16.2_gfp+pad12-day162.tif	14371.4	135.27	1182.53	125553954		1.02943
2	hsp-16.2_gfp+pad12-day162.tif	14747.8	137.03	1034.33	112626340		0.923438
3	hsp-16.2_gfp+pad12-day162.tif	14200.1	134.46	994.4	104326993		0.855391
4	hsp-16.2_gfp+pad12-day162.tif	15293.6	139.54	1117.46	126186874		1.03462
5	hsp-16.2_gfp+pad12-day162.tif	13606.1	131.62	1260.78	126558447		1.03767
6	hsp-16.2_gfp+pad12-day161.tif	18163.4	152.07	1003.47	134329844		1.10139							MeanIntensity	1037.03
7	hsp-16.2_gfp+pad12-day161.tif	17596.7	149.68	1093.69	141584185		1.16087							SumIntensity	1.21964e+08
8	hsp-16.2_gfp+pad12-day161.tif	18671.1	154.18	863.57	118792916		0.973999
9	hsp-16.2_gfp+pad12-day161.tif	18595.7	153.87	812.01	111389732		0.913299
10	hsp-16.2_gfp+pad12-day161.tif	16512.6	145	1141.87	135487647		1.11088
11	hsp-16.2_gfp+pad12-day163.tif	19313.2	156.81	985.21	140291728		1.15027
12	hsp-16.2_gfp+pad12-day163.tif	18031.9	151.52	1006.43	134312762		1.10125
13	hsp-16.2_gfp+pad12-day163.tif	17512.5	149.32	1001.32	129653435		1.06305
14	hsp-16.2_gfp+pad12-day163.tif	16144.1	143.37	960.22	114876695		0.941889
15	hsp-16.2_gfp+pad12-day163.tif	15784.1	141.76	1034.18	119998487		0.983884
16	hsp-16.2_gfp+pad12-day163.tif	14022.1	133.62	1024.26	104294107		0.855121
17	hsp-16.2_gfp+pad12-day163.tif	13948.5	133.27	1051.51	106498383		0.873194
18	hsp-16.2_gfp+pad12-day162.tif	14375.1	135.29	1012.52	106516852		0.873346
19	hsp-16.2_gfp+pad12-day162.tif	18862	154.97	920.19	125264228		1.02706
20	hsp-16.2_gfp+pad12-day162.tif	13105.9	129.18	1240.69	120738788		0.989953
Feature	Mean	St.Dev	Minimum	Maximum
Area	16142.9	1992.92	13105.9	19313.2
EqDiameter	143.09	8.85	129.18	156.81			1	avergae normalize
MeanIntensity	1037.03	110.11	812.01	1260.78			0.0976812	st.dev normalize
SumIntensity	1.21964e+08	1.16119e+07	104294107	141584185

## Sheet: CL2070 - Phsp-16.2_gfp + tfg-1
Item	Source	Area	EqDiameter	MeanIntensity	SumIntensity	Comment	normalize Suminten
1	hsp-16.2_gfp+tfg-1-day167.tif	14566	136.18	930.47	99836892		0.818576
2	hsp-16.2_gfp+tfg-1-day167.tif	13568.6	131.44	982.78	98098205		0.80432
3	hsp-16.2_gfp+tfg-1-day167.tif	17427.7	148.96	865.08	111289316		0.912476
4	hsp-16.2_gfp+tfg-1-day167.tif	14932.4	137.89	804.49	87499161		0.717417
5	hsp-16.2_gfp+tfg-1-day166.tif	18525.7	153.58	763.51	104184671		0.854224
6	hsp-16.2_gfp+tfg-1-day165.tif	18103.1	151.82	824.26	110054008		0.902347
7	hsp-16.2_gfp+tfg-1-day165.tif	19355.8	156.99	704.02	100277575		0.822189						MeanIntensity	827.59
8	hsp-16.2_gfp+tfg-1-day164.tif	16640.1	145.56	791.42	97020650		0.795485						SumIntensity	1.01049e+08
9	hsp-16.2_gfp+tfg-1-day174.tif	17324.7	148.52	758.19	94666934		0.776187
10	hsp-16.2_gfp+tfg-1-day173.tif	17309.6	148.46	853.59	108914619		0.893005
11	hsp-16.2_gfp+tfg-1-day173.tif	18486.5	153.42	751.09	102160345		0.837626
12	hsp-16.2_gfp+tfg-1-day172.tif	13943.3	133.24	863.1	89181279		0.731209						SumIntensity of CL2070 + control	1.21964e+08
13	hsp-16.2_gfp+tfg-1-day172.tif	17352.2	148.64	742.25	94524330		0.775018
14	hsp-16.2_gfp+tfg-1-day172.tif	14714.8	136.88	847.37	91761636		0.752366
15	hsp-16.2_gfp+tfg-1-day171.tif	15360.4	139.85	890.74	100759942		0.826144
16	hsp-16.2_gfp+tfg-1-day171.tif	19995.9	159.56	739.31	108924080		0.893083
17	hsp-16.2_gfp+tfg-1-day170.tif	18614.3	153.95	799.78	109336766		0.896467
18	hsp-16.2_gfp+tfg-1-day169.tif	13021.5	128.76	1045.69	100488424		0.823918
19	hsp-16.2_gfp+tfg-1-day168.tif	19028.5	155.65	784.7	109817115		0.900405
20	hsp-16.2_gfp+tfg-1-day168.tif	17096.2	147.54	810.02	102178521		0.837775
Feature	Mean	St.Dev	Minimum	Maximum
Area	16768.4	2020.28	13021.5	19995.9			0.828512	avergae normalize
EqDiameter	145.84	8.92	128.76	159.56			0.059159	st.dev normalize
MeanIntensity	827.59	83.62	704.02	1045.69
SumIntensity	1.01049e+08	7.03258e+06	87499161	111289316
