# Supplementary material for: Correction: It’s All in Your Mind: Determining Germ Cell Fate by Neuronal IRE-1 in C. elegans
Source: PLoS Genet. 2023 Nov 30;19(11):e1011061. doi: 10.1371/journal.pgen.1011061 (PMC10688620; doi:10.1371/journal.pgen.1011061)
Supplement: S4 File — Since images include multiple worms, images were independently measured several times to achieve measurements for distinct worms in one shared image. Only animals whose body was fully imaged (at least from front to back intestine) were measured. Exposure levels were maintained constant per worm strain. (ZIP) [file pgen.1011061.s004.zip › Fig.S1 - Original files/Fig S1 RAW data and photos - JPEG/reporters on PAD12 or TFG-1 RNAi - 11.5.23 _ 2 rep JPEG/SJ4100 - Phsp-6_gfp + control RNAi - 11.5.23.xlsx]

## Sheet: Manual Measurement Data Export
Item	Source	Area	EqDiameter	MeanIntensity	SumIntensity	Comment
1	hsp-6_gfp+pad12-day145.tif	17203	148	292.76	36757486
2	hsp-6_gfp+pad12-day145.tif	18390.4	153.02	294.44	39913370
3	hsp-6_gfp+pad12-day145.tif	18415.6	153.13	370.16	49847618
4	hsp-6_gfp+pad12-day146.tif	17139.6	147.73	331.65	41792041
5	hsp-6_gfp+pad12-day146.tif	17527	149.39	276.03	35486446
6	hsp-6_gfp+pad12-day146.tif	18136.9	151.96	302.33	40026093
7	hsp-6_gfp+pad12-day147.tif	23252.8	172.06	240.58	41072824
8	hsp-6_gfp+pad12-day147.tif	21265.3	164.55	156.72	24554276
9	hsp-6_gfp+pad12-day148.tif	20832.5	162.86	269.66	41471674
10	hsp-6_gfp+pad12-day148.tif	19900.6	159.18	168.63	24767801
11	hsp-6_gfp+pad12-day148.tif	23840.5	174.23	127.06	21941626
12	hsp-6_gfp+pad12-day149.tif	24836.8	177.83	180.25	32640730
13	hsp-6_gfp+pad12-day149.tif	22798.5	170.38	148.18	24880542
14	hsp-6_gfp+pad12-day150.tif	21857	166.82	307.56	49522909
15	hsp-6_gfp+pad12-day152.tif	23161.1	171.73	289.15	49256770
16	hsp-6_gfp+pad12-day152.tif	17887.1	150.91	319.32	41646893
17	hsp-6_gfp+pad12-day152.tif	23452.1	172.8	292.39	43560012
18	hsp-6_gfp+pad12-day145.tif	21519.4	165.53	202.27	32056817
19	hsp-6_gfp+pad12-day152.tif	22363.8	168.74	271.42	44825161
20	hsp-6_gfp+pad12-day146.tif	16180.4	143.53	345.17	40173797
Feature	Mean	St.Dev	Minimum	Maximum
Area	20498	2616.3	16180.4	24836.8
EqDiameter	161.22	10.37	143.53	177.83
MeanIntensity	259.29	69.28	127.06	370.16
SumIntensity	3.78097e+07	8.35485e+06	21941626	49847618
