# Supplementary material for: Correction: It’s All in Your Mind: Determining Germ Cell Fate by Neuronal IRE-1 in C. elegans
Source: PLoS Genet. 2023 Nov 30;19(11):e1011061. doi: 10.1371/journal.pgen.1011061 (PMC10688620; doi:10.1371/journal.pgen.1011061)
Supplement: S4 File — Since images include multiple worms, images were independently measured several times to achieve measurements for distinct worms in one shared image. Only animals whose body was fully imaged (at least from front to back intestine) were measured. Exposure levels were maintained constant per worm strain. (ZIP) [file pgen.1011061.s004.zip › Fig.S1 - Original files/Fig S1 RAW data and photos - JPEG/reporters on PAD12 or TFG-1 RNAi - 11.5.23 _ 2 rep JPEG/SJ4100 - Phsp-6_gfp + tfg-1 RNAi - 11.5.23.xlsx]

## Sheet: Manual Measurement Data Export
Item	Source	Area	EqDiameter	MeanIntensity	SumIntensity	Comment
1	hsp-6_gfp+tfg-1-day157.tif	16292.3	144.03	144.92	17493968
2	hsp-6_gfp+tfg-1-day157.tif	17873.4	150.85	119.41	15414646
3	hsp-6_gfp+tfg-1-day157.tif	18686.5	154.25	94.58	12982129
4	hsp-6_gfp+tfg-1-day158.tif	14384.2	135.33	191.09	20357283
5	hsp-6_gfp+tfg-1-day158.tif	16314.4	144.13	115.09	13834468
6	hsp-6_gfp+tfg-1-day153.tif	18349	152.85	114.38	15522609
7	hsp-6_gfp+tfg-1-day153.tif	17467.8	149.13	90.38	11674938
8	hsp-6_gfp+tfg-1-day153.tif	20439.3	161.32	108.46	16302079
9	hsp-6_gfp+tfg-1-day153.tif	18122.6	151.9	81.6	10882471
10	hsp-6_gfp+tfg-1-day154.tif	18424.4	153.16	111.64	15166209
11	hsp-6_gfp+tfg-1-day154.tif	18888.7	155.08	111.93	15575673
12	hsp-6_gfp+tfg-1-day155.tif	14837.3	137.45	99.15	10828773
13	hsp-6_gfp+tfg-1-day155.tif	16948.4	146.9	99.11	12370471
14	hsp-6_gfp+tfg-1-day155.tif	17613.9	149.76	121.71	15840466
15	hsp-6_gfp+tfg-1-day156.tif	16405.9	144.53	87.58	10454327
16	hsp-6_gfp+tfg-1-day157.tif	22184.8	168.07	108.95	17719126
17	hsp-6_gfp+tfg-1-day159.tif	17295.6	148.4	153.56	19362946
18	hsp-6_gfp+tfg-1-day154.tif	16301.5	144.07	86.66	10361820
19	hsp-6_gfp+tfg-1-day154.tif	17976.4	151.29	88.55	11736695
20	hsp-6_gfp+tfg-1-day155.tif	16067.5	143.03	94.06	11118543
Feature	Mean	St.Dev	Minimum	Maximum
Area	17543.7	1745.31	14384.2	22184.8
EqDiameter	149.28	7.35	135.33	168.07
MeanIntensity	111.14	25.86	81.6	191.09
SumIntensity	14249982	2.99123e+06	10361820	20357283
