# Supplementary material for: Correction: It’s All in Your Mind: Determining Germ Cell Fate by Neuronal IRE-1 in C. elegans
Source: PLoS Genet. 2023 Nov 30;19(11):e1011061. doi: 10.1371/journal.pgen.1011061 (PMC10688620; doi:10.1371/journal.pgen.1011061)
Supplement: S4 File — Since images include multiple worms, images were independently measured several times to achieve measurements for distinct worms in one shared image. Only animals whose body was fully imaged (at least from front to back intestine) were measured. Exposure levels were maintained constant per worm strain. (ZIP) [file pgen.1011061.s004.zip › Fig.S1 - Original files/Fig S1 RAW data and photos - JPEG/reporters on PAD12 or TFG-1 RNAi - 14.5.23 _ 3 rep JPEG/CF1553 - Psod-3_gfp +control RNAi - 14.5.23.xlsx]

## Sheet: Manual Measurement Data Export
Item	Source	Area	EqDiameter	MeanIntensity	SumIntensity	Comment
1	sod-3_gfp_pad12- day143.tif	20808	162.77	178.89	27396545
2	sod-3_gfp_pad12- day142.tif	18852.3	154.93	167.36	23236303
3	sod-3_gfp_pad12- day141.tif	22095.4	167.73	178.83	29078646
4	sod-3_gfp_pad12- day141.tif	20653.4	162.16	145.98	22127847
5	sod-3_gfp_pad12- day141.tif	22237.4	168.27	160.28	26323646
6	sod-3_gfp_pad12- day152.tif	22182.7	168.06	117.3	19203681
7	sod-3_gfp_pad12- day152.tif	21883	166.92	141.34	22781143
8	sod-3_gfp_pad12- day151.tif	20590.1	161.91	139.92	21206568
9	sod-3_gfp_pad12- day151.tif	23128.1	171.6	143.88	24578088
10	sod-3_gfp_pad12- day150.tif	19314.4	156.82	196.24	27954342
11	sod-3_gfp_pad12- day150.tif	22952.2	170.95	145.74	24532188
12	sod-3_gfp_pad12- day150.tif	21860	166.83	171.54	27622679
13	sod-3_gfp_pad12- day150.tif	20561	161.8	155.69	23597875
14	sod-3_gfp_pad12- day150.tif	22425.8	168.98	180.73	29264450
15	sod-3_gfp_pad12- day150.tif	19470.7	157.45	165.51	23760687
16	sod-3_gfp_pad12- day149.tif	22202.7	168.13	183.09	29957557
17	sod-3_gfp_pad12- day149.tif	22831.5	170.5	137.43	22772853
18	sod-3_gfp_pad12- day149.tif	18769.2	154.59	179.91	24504387
19	sod-3_gfp_pad12- day149.tif	26958.6	185.27	145.58	28091729
20	sod-3_gfp_pad12- day148.tif	18570.5	153.77	160.19	21868175
Feature	Mean	St.Dev	Minimum	Maximum
Area	21417.3	1923.96	18570.5	26958.6
EqDiameter	164.97	7.32	153.77	185.27
MeanIntensity	159.77	19.46	117.3	196.24
SumIntensity	2.4993e+07	2.96008e+06	19203681	29957557
