# Supplementary material for: Correction: It’s All in Your Mind: Determining Germ Cell Fate by Neuronal IRE-1 in C. elegans
Source: PLoS Genet. 2023 Nov 30;19(11):e1011061. doi: 10.1371/journal.pgen.1011061 (PMC10688620; doi:10.1371/journal.pgen.1011061)
Supplement: S4 File — Since images include multiple worms, images were independently measured several times to achieve measurements for distinct worms in one shared image. Only animals whose body was fully imaged (at least from front to back intestine) were measured. Exposure levels were maintained constant per worm strain. (ZIP) [file pgen.1011061.s004.zip › Fig.S1 - Original files/Fig S1 RAW data and photos - JPEG/reporters on PAD12 or TFG-1 RNAi - 14.5.23 _ 3 rep JPEG/CF1553 - Psod-3_gfp +tfg-1 RNAi - 14.5.23.xlsx]

## Sheet: Manual Measurement Data Export
Item	Source	Area	EqDiameter	MeanIntensity	SumIntensity	Comment
1	sod-3_gfp_tfg-1- day157.tif	17563.4	149.54	154.08	19938842
2	sod-3_gfp_tfg-1- day157.tif	15353.8	139.82	137.94	15619162
3	sod-3_gfp_tfg-1- day156.tif	18582.2	153.82	127.04	17153778
4	sod-3_gfp_tfg-1- day156.tif	19329.6	156.88	120.89	16403933
5	sod-3_gfp_tfg-1- day156.tif	18043.4	151.57	107.51	14072076
6	sod-3_gfp_tfg-1- day155.tif	15349.5	139.8	126.78	14339019
7	sod-3_gfp_tfg-1- day155.tif	16056.8	142.98	157.53	18700090
8	sod-3_gfp_tfg-1- day154.tif	17394.9	148.82	152.74	19635633
9	sod-3_gfp_tfg-1- day154.tif	15362.5	139.86	119.76	13563333
10	sod-3_gfp_tfg-1- day154.tif	16185.2	143.55	144.58	17236802
11	sod-3_gfp_tfg-1- day154.tif	16395.5	144.48	139.59	16905767
12	sod-3_gfp_tfg-1- day153.tif	17194.1	147.96	141.58	17948090
13	sod-3_gfp_tfg-1- day153.tif	19759.1	158.61	122.82	17842432
14	sod-3_gfp_tfg-1- day153.tif	18356.9	152.88	123.74	16713296
15	sod-3_gfp_tfg-1- day153.tif	16894.8	146.67	138.29	17248474
16	sod-3_gfp_tfg-1- day160.tif	17180.5	147.9	118.24	15003851
17	sod-3_gfp_tfg-1- day160.tif	14561.9	136.16	129.38	13876919
18	sod-3_gfp_tfg-1- day160.tif	18467.6	153.34	147.13	19954584
19	sod-3_gfp_tfg-1- day160.tif	19608.2	158.01	113.11	16322348
20	sod-3_gfp_tfg-1- day159.tif	19050.2	155.74	101.54	14262271
Feature	Mean	St.Dev	Minimum	Maximum
Area	17334.5	1515.39	14561.9	19759.1
EqDiameter	148.42	6.52	136.16	158.61
MeanIntensity	131.21	15.37	101.54	157.53
SumIntensity	16637035	1.97267e+06	13563333	19954584
