# Supplementary material for: Correction: It’s All in Your Mind: Determining Germ Cell Fate by Neuronal IRE-1 in C. elegans
Source: PLoS Genet. 2023 Nov 30;19(11):e1011061. doi: 10.1371/journal.pgen.1011061 (PMC10688620; doi:10.1371/journal.pgen.1011061)
Supplement: S4 File — Since images include multiple worms, images were independently measured several times to achieve measurements for distinct worms in one shared image. Only animals whose body was fully imaged (at least from front to back intestine) were measured. Exposure levels were maintained constant per worm strain. (ZIP) [file pgen.1011061.s004.zip › Fig.S1 - Original files/Fig S1 RAW data and photos - JPEG/reporters on PAD12 or TFG-1 RNAi - 14.5.23 _ 3 rep JPEG/CF2260 - Phsp-4_gfp +control RNAi - 14.5.23.xlsx]

## Sheet: Manual Measurement Data Export
Item	Source	Area	EqDiameter	MeanIntensity	SumIntensity	Comment
1	cf2260-hsp-4_gfp_pad12- day104.tif	19021.5	155.62	81.08	11362300
2	cf2260-hsp-4_gfp_pad12- day104.tif	16593	145.35	81.17	9910957
3	cf2260-hsp-4_gfp_pad12- day104.tif	19648.4	158.17	87.71	12613186
4	cf2260-hsp-4_gfp_pad12- day103.tif	20653.2	162.16	83.97	12787823
5	cf2260-hsp-4_gfp_pad12- day103.tif	18212.2	152.28	95.02	12706134
6	cf2260-hsp-4_gfp_pad12- day103.tif	21889.7	166.95	70.61	11395167
7	cf2260-hsp-4_gfp_pad12- day102.tif	14620.3	136.44	104.64	11131828
8	cf2260-hsp-4_gfp_pad12- day102.tif	18796.9	154.7	97.99	13459142
9	cf2260-hsp-4_gfp_pad12- day101.tif	15945.6	142.49	115.79	13583747
10	cf2260-hsp-4_gfp_pad12- day110.tif	25547.2	180.35	72.12	13519028
11	cf2260-hsp-4_gfp_pad12- day110.tif	19853.9	158.99	74.29	10866401
12	cf2260-hsp-4_gfp_pad12- day110.tif	23666.2	173.59	70.83	12372233
13	cf2260-hsp-4_gfp_pad12- day109.tif	19873.9	159.07	89.14	13049128
14	cf2260-hsp-4_gfp_pad12- day109.tif	20114	160.03	96.16	14226302
15	cf2260-hsp-4_gfp_pad12- day109.tif	15154.5	138.91	105.38	11781562
16	cf2260-hsp-4_gfp_pad12- day109.tif	22942.3	170.91	97.26	16412445
17	cf2260-hsp-4_gfp_pad12- day109.tif	17338.1	148.58	75.18	9433804
18	cf2260-hsp-4_gfp_pad12- day108.tif	19276.4	156.66	74.73	10579432
19	cf2260-hsp-4_gfp_pad12- day108.tif	17334.6	148.56	91.27	11663314
20	cf2260-hsp-4_gfp_pad12- day108.tif	20549.7	161.75	93	14039012
Feature	Mean	St.Dev	Minimum	Maximum
Area	19351.6	2735.99	14620.3	25547.2
EqDiameter	156.58	11.06	136.44	180.35
MeanIntensity	87.87	12.6	70.61	115.79
SumIntensity	1.23446e+07	1.60977e+06	9433804	16412445
