# Supplementary material for: Correction: It’s All in Your Mind: Determining Germ Cell Fate by Neuronal IRE-1 in C. elegans
Source: PLoS Genet. 2023 Nov 30;19(11):e1011061. doi: 10.1371/journal.pgen.1011061 (PMC10688620; doi:10.1371/journal.pgen.1011061)
Supplement: S4 File — Since images include multiple worms, images were independently measured several times to achieve measurements for distinct worms in one shared image. Only animals whose body was fully imaged (at least from front to back intestine) were measured. Exposure levels were maintained constant per worm strain. (ZIP) [file pgen.1011061.s004.zip › Fig.S1 - Original files/Fig S1 RAW data and photos - JPEG/reporters on PAD12 or TFG-1 RNAi - 14.5.23 _ 3 rep JPEG/CF2260 - Phsp-4_gfp +tfg-1 RNAi - 14.5.23.xlsx]

## Sheet: Manual Measurement Data Export
Item	Source	Area	EqDiameter	MeanIntensity	SumIntensity	Comment
1	cf2260-hsp-4_gfp_tfg-1- day111.tif	18628.7	154.01	332.6	45573977
2	cf2260-hsp-4_gfp_tfg-1- day111.tif	16685.7	145.76	265.64	32705704
3	cf2260-hsp-4_gfp_tfg-1- day111.tif	15314.4	139.64	298.63	33683574
4	cf2260-hsp-4_gfp_tfg-1- day111.tif	13942.2	133.24	287.75	29606784
5	cf2260-hsp-4_gfp_tfg-1- day113.tif	17034.1	147.27	339.76	42660457
6	cf2260-hsp-4_gfp_tfg-1- day113.tif	18502.6	153.49	303.46	41322993
7	cf2260-hsp-4_gfp_tfg-1- day113.tif	14794.5	137.25	332.31	36352922
8	cf2260-hsp-4_gfp_tfg-1- day113.tif	19872.8	159.07	259.19	38036911
9	cf2260-hsp-4_gfp_tfg-1- day113.tif	16904.3	146.71	304.98	37885655
10	cf2260-hsp-4_gfp_tfg-1- day112.tif	16141.3	143.36	378.32	45064491
11	cf2260-hsp-4_gfp_tfg-1- day112.tif	15179.6	139.02	350.48	39115855
12	cf2260-hsp-4_gfp_tfg-1- day112.tif	16201.5	143.63	327.72	39015994
13	cf2260-hsp-4_gfp_tfg-1- day117.tif	22031.4	167.49	251.24	40625091
14	cf2260-hsp-4_gfp_tfg-1- day117.tif	22267.7	168.38	288.48	47424794
15	cf2260-hsp-4_gfp_tfg-1- day117.tif	18510.7	153.52	331.9	45165470
16	cf2260-hsp-4_gfp_tfg-1- day115.tif	16029.6	142.86	327.88	38876278
17	cf2260-hsp-4_gfp_tfg-1- day114.tif	16584.7	145.31	343.32	41974381
18	cf2260-hsp-4_gfp_tfg-1- day114.tif	19664.2	158.23	299.03	43270065
19	cf2260-hsp-4_gfp_tfg-1- day114.tif	19465.4	157.43	298.42	42852792
20	cf2260-hsp-4_gfp_tfg-1- day114.tif	21071.6	163.8	258.32	40032423
Feature	Mean	St.Dev	Minimum	Maximum
Area	17741.3	2347.76	13942.2	22267.7
EqDiameter	149.97	9.86	133.24	168.38
MeanIntensity	308.97	33.53	251.24	378.32
SumIntensity	4.00623e+07	4.45063e+06	29606784	47424794
