# Supplementary material for: Correction: It’s All in Your Mind: Determining Germ Cell Fate by Neuronal IRE-1 in C. elegans
Source: PLoS Genet. 2023 Nov 30;19(11):e1011061. doi: 10.1371/journal.pgen.1011061 (PMC10688620; doi:10.1371/journal.pgen.1011061)
Supplement: S4 File — Since images include multiple worms, images were independently measured several times to achieve measurements for distinct worms in one shared image. Only animals whose body was fully imaged (at least from front to back intestine) were measured. Exposure levels were maintained constant per worm strain. (ZIP) [file pgen.1011061.s004.zip › Fig.S1 - Original files/Fig S1 RAW data and photos - JPEG/reporters on PAD12 or TFG-1 RNAi - 14.5.23 _ 3 rep JPEG/CL2070 - Phsp-16.2_gfp +control RNAi - 14.5.23.xlsx]

## Sheet: Manual Measurement Data Export
Item	Source	Area	EqDiameter	MeanIntensity	SumIntensity	Comment
1	hsp-16.2_gfp_pad12- day186.tif	16499.5	144.94	427.71	52030308
2	hsp-16.2_gfp_pad12- day186.tif	19408.9	157.2	370.59	52896672
3	hsp-16.2_gfp_pad12- day186.tif	15982.7	142.65	474.65	55852536
4	hsp-16.2_gfp_pad12- day185.tif	18694.7	154.28	518.16	69333579
5	hsp-16.2_gfp_pad12- day185.tif	17088.3	147.5	517.08	64310601
6	hsp-16.2_gfp_pad12- day185.tif	17982.6	151.31	438.04	55990956
7	hsp-16.2_gfp_pad12- day185.tif	19510.9	157.61	476.85	68464893
8	hsp-16.2_gfp_pad12- day185.tif	16307.8	144.1	510.5	59454820
9	hsp-16.2_gfp_pad12- day185.tif	18756.9	154.54	382.76	52140780
10	hsp-16.2_gfp_pad12- day184.tif	15142.3	138.85	478.13	53349714
11	hsp-16.2_gfp_pad12- day184.tif	17115.1	147.62	437.68	55258315
12	hsp-16.2_gfp_pad12- day184.tif	14443.5	135.61	540.41	57655324
13	hsp-16.2_gfp_pad12- day189.tif	15088.3	138.6	464.97	51932838
14	hsp-16.2_gfp_pad12- day189.tif	17886.8	150.91	472.67	62504221
15	hsp-16.2_gfp_pad12- day189.tif	14700.9	136.81	498.41	54051833
16	hsp-16.2_gfp_pad12- day189.tif	16838.4	146.42	424.35	52935193
17	hsp-16.2_gfp_pad12- day189.tif	16352.8	144.3	433.93	51808497
18	hsp-16.2_gfp_pad12- day188.tif	14088	133.93	456.77	47588126
19	hsp-16.2_gfp_pad12- day188.tif	16520.2	145.03	473.39	57868774
20	hsp-16.2_gfp_pad12- day188.tif	17965.4	151.24	466.7	61739891
Feature	Mean	St.Dev	Minimum	Maximum
Area	16818.7	1580.53	14088	19510.9
EqDiameter	146.17	6.89	133.93	157.61
MeanIntensity	463.19	42.49	370.59	540.41
SumIntensity	5.68584e+07	5.68702e+06	47588126	69333579
