# Supplementary material for: Correction: It’s All in Your Mind: Determining Germ Cell Fate by Neuronal IRE-1 in C. elegans
Source: PLoS Genet. 2023 Nov 30;19(11):e1011061. doi: 10.1371/journal.pgen.1011061 (PMC10688620; doi:10.1371/journal.pgen.1011061)
Supplement: S4 File — Since images include multiple worms, images were independently measured several times to achieve measurements for distinct worms in one shared image. Only animals whose body was fully imaged (at least from front to back intestine) were measured. Exposure levels were maintained constant per worm strain. (ZIP) [file pgen.1011061.s004.zip › Fig.S1 - Original files/Fig S1 RAW data and photos - JPEG/reporters on PAD12 or TFG-1 RNAi - 14.5.23 _ 3 rep JPEG/CL2070 - Phsp-16.2_gfp +tfg-1 RNAi - 14.5.23.xlsx]

## Sheet: Manual Measurement Data Export
Item	Source	Area	EqDiameter	MeanIntensity	SumIntensity	Comment
1	hsp-16.2_gfp+ tfg-1- day195.tif	16230.5	143.75	459.54	54969772
2	hsp-16.2_gfp+ tfg-1- day195.tif	16949.6	146.9	454.1	56749993
3	hsp-16.2_gfp+ tfg-1- day195.tif	16860.6	146.52	399.6	49643778
4	hsp-16.2_gfp+ tfg-1- day195.tif	14673.5	136.69	418.59	45288707
5	hsp-16.2_gfp+ tfg-1- day194.tif	14377.9	135.3	448.78	47659685
6	hsp-16.2_gfp+ tfg-1- day194.tif	17820.6	150.63	431.65	56800781
7	hsp-16.2_gfp+ tfg-1- day194.tif	17361.6	148.68	402.61	51588591
8	hsp-16.2_gfp+ tfg-1- day194.tif	15038.2	138.37	472.61	52163344
9	hsp-16.2_gfp+ tfg-1- day193.tif	14903.3	137.75	391.17	42917880
10	hsp-16.2_gfp+ tfg-1- day193.tif	15246.4	139.33	424.58	47662032
11	hsp-16.2_gfp+ tfg-1- day193.tif	15626.3	141.05	473.32	54588018
12	hsp-16.2_gfp+ tfg-1- day193.tif	15339.8	139.75	500.1	56621083
13	hsp-16.2_gfp+ tfg-1- day193.tif	15951.3	142.51	472.12	55195472
14	hsp-16.2_gfp+ tfg-1- day193.tif	18159.7	152.06	394.84	52607222
15	hsp-16.2_gfp+ tfg-1- day192.tif	17736.4	150.28	451.29	58946312
16	hsp-16.2_gfp+ tfg-1- day192.tif	14358.5	135.21	442.61	46845938
17	hsp-16.2_gfp+ tfg-1- day192.tif	16122.3	143.27	365.08	43270998
18	hsp-16.2_gfp+ tfg-1- day192.tif	15559.2	140.75	436.44	49674667
19	hsp-16.2_gfp+ tfg-1- day192.tif	13960.7	133.32	465.89	48055540
20	hsp-16.2_gfp+ tfg-1- day192.tif	16147.2	143.38	421.36	48178778
Feature	Mean	St.Dev	Minimum	Maximum
Area	15921.2	1207.63	13960.7	18159.7
EqDiameter	142.28	5.38	133.32	152.06
MeanIntensity	436.31	33.32	365.08	500.1
SumIntensity	5.09714e+07	4.63364e+06	42917880	58946312
