# Supplementary material for: Correction: It’s All in Your Mind: Determining Germ Cell Fate by Neuronal IRE-1 in C. elegans
Source: PLoS Genet. 2023 Nov 30;19(11):e1011061. doi: 10.1371/journal.pgen.1011061 (PMC10688620; doi:10.1371/journal.pgen.1011061)
Supplement: S4 File — Since images include multiple worms, images were independently measured several times to achieve measurements for distinct worms in one shared image. Only animals whose body was fully imaged (at least from front to back intestine) were measured. Exposure levels were maintained constant per worm strain. (ZIP) [file pgen.1011061.s004.zip › Fig.S1 - Original files/Fig S1 RAW data and photos - JPEG/reporters on PAD12 or TFG-1 RNAi - 14.5.23 _ 3 rep JPEG/CL2166 - Pgst-4_gfp +control RNAi - 14.5.23.xlsx]

## Sheet: Manual Measurement Data Export
Item	Source	Area	EqDiameter	MeanIntensity	SumIntensity	Comment
1	cl2166-gst-4_gfp_pad12- day123.tif	20107.8	160.01	1310.17	193909995
2	cl2166-gst-4_gfp_pad12- day123.tif	17991.1	151.35	1040.97	129332808
3	cl2166-gst-4_gfp_pad12- day123.tif	20326.2	160.87	1198.86	178991595
4	cl2166-gst-4_gfp_pad12- day122.tif	18045.4	151.58	1207.21	160546461
5	cl2166-gst-4_gfp_pad12- day122.tif	16177.2	143.52	1098.77	131199080
6	cl2166-gst-4_gfp_pad12- day121.tif	20220	160.45	839.46	124777170
7	cl2166-gst-4_gfp_pad12- day121.tif	20412.6	161.21	706.23	105969024
8	cl2166-gst-4_gfp_pad12- day120.tif	21622.1	165.92	1031.56	164066548
9	cl2166-gst-4_gfp_pad12- day120.tif	18909.7	155.17	941.81	131191277
10	cl2166-gst-4_gfp_pad12- day120.tif	20073.5	159.87	922.62	136640229
11	cl2166-gst-4_gfp_pad12- day120.tif	18480.1	153.39	1132.09	153739502
12	cl2166-gst-4_gfp_pad12- day120.tif	18500.9	153.48	1262.19	171725014
13	cl2166-gst-4_gfp_pad12- day119.tif	17766.6	150.4	834.52	109458549
14	cl2166-gst-4_gfp_pad12- day118.tif	17544	149.46	1220.48	157913293
15	cl2166-gst-4_gfp_pad12- day118.tif	22772.1	170.28	1391	233110264
16	cl2166-gst-4_gfp_pad12- day118.tif	18159.4	152.06	1201.68	161736302
17	cl2166-gst-4_gfp_pad12- day118.tif	18057.1	151.63	1210.63	158407879
18	cl2166-gst-4_gfp_pad12- day127.tif	19688.5	158.33	1240.92	179975395
19	cl2166-gst-4_gfp_pad12- day127.tif	18221.9	152.32	1120.67	150660093
20	cl2166-gst-4_gfp_pad12- day126.tif	22391.4	168.85	972.85	160439127
Feature	Mean	St.Dev	Minimum	Maximum
Area	19273.4	1665.45	16177.2	22772.1
EqDiameter	156.51	6.72	143.52	170.28
MeanIntensity	1094.23	174.41	706.23	1391
SumIntensity	1.54689e+08	2.90185e+07	105969024	233110264
