# Supplementary material for: Correction: It’s All in Your Mind: Determining Germ Cell Fate by Neuronal IRE-1 in C. elegans
Source: PLoS Genet. 2023 Nov 30;19(11):e1011061. doi: 10.1371/journal.pgen.1011061 (PMC10688620; doi:10.1371/journal.pgen.1011061)
Supplement: S4 File — Since images include multiple worms, images were independently measured several times to achieve measurements for distinct worms in one shared image. Only animals whose body was fully imaged (at least from front to back intestine) were measured. Exposure levels were maintained constant per worm strain. (ZIP) [file pgen.1011061.s004.zip › Fig.S1 - Original files/Fig S1 RAW data and photos - JPEG/reporters on PAD12 or TFG-1 RNAi - 14.5.23 _ 3 rep JPEG/CL2166 - Pgst-4_gfp +tfg-1 RNAi - 14.5.23.xlsx]

## Sheet: Manual Measurement Data Export
Item	Source	Area	EqDiameter	MeanIntensity	SumIntensity	Comment
1	cl2166-gst-4_gfp_tfg-1- day137.tif	13117.8	129.24	555.83	54047082
2	cl2166-gst-4_gfp_tfg-1- day137.tif	12307.2	125.18	593.79	53758761
3	cl2166-gst-4_gfp_tfg-1- day137.tif	11466.8	120.83	609.36	51925378
4	cl2166-gst-4_gfp_tfg-1- day137.tif	12225.4	124.76	703.37	63580000
5	cl2166-gst-4_gfp_tfg-1- day136.tif	12772.3	127.52	489.64	46124518
6	cl2166-gst-4_gfp_tfg-1- day135.tif	12213.6	124.7	849.04	76719696
7	cl2166-gst-4_gfp_tfg-1- day135.tif	12979.8	128.55	429.36	41189409
8	cl2166-gst-4_gfp_tfg-1- day135.tif	12512.6	126.22	525.8	48524637
9	cl2166-gst-4_gfp_tfg-1- day135.tif	12581.3	126.57	509.33	47172996
10	cl2166-gst-4_gfp_tfg-1- day134.tif	10178.7	113.84	648.45	48957564
11	cl2166-gst-4_gfp_tfg-1- day134.tif	13683.2	131.99	482.05	48791166
12	cl2166-gst-4_gfp_tfg-1- day134.tif	14808.9	137.31	474.23	51886886
13	cl2166-gst-4_gfp_tfg-1- day134.tif	16752.9	146.05	362.48	44499595
14	cl2166-gst-4_gfp_tfg-1- day134.tif	11859.3	122.88	630.85	55019878
15	cl2166-gst-4_gfp_tfg-1- day133.tif	13663.8	131.9	641.71	64624695
16	cl2166-gst-4_gfp_tfg-1- day133.tif	15842.1	142.02	460.35	53401536
17	cl2166-gst-4_gfp_tfg-1- day133.tif	13236.5	129.82	548.79	53614771
18	cl2166-gst-4_gfp_tfg-1- day132.tif	15336.9	139.74	482.34	54681021
19	cl2166-gst-4_gfp_tfg-1- day132.tif	12830.4	127.81	641.96	60928742
20	cl2166-gst-4_gfp_tfg-1- day132.tif	11923	123.21	504.55	44308709
Feature	Mean	St.Dev	Minimum	Maximum
Area	13114.6	1525.99	10178.7	16752.9
EqDiameter	129.01	7.41	113.84	146.05
MeanIntensity	557.16	107.5	362.48	849.04
SumIntensity	53187852	8.08072e+06	41189409	76719696
