# Supplementary material for: Correction: It’s All in Your Mind: Determining Germ Cell Fate by Neuronal IRE-1 in C. elegans
Source: PLoS Genet. 2023 Nov 30;19(11):e1011061. doi: 10.1371/journal.pgen.1011061 (PMC10688620; doi:10.1371/journal.pgen.1011061)
Supplement: S4 File — Since images include multiple worms, images were independently measured several times to achieve measurements for distinct worms in one shared image. Only animals whose body was fully imaged (at least from front to back intestine) were measured. Exposure levels were maintained constant per worm strain. (ZIP) [file pgen.1011061.s004.zip › Fig.S1 - Original files/Fig S1 RAW data and photos - JPEG/reporters on PAD12 or TFG-1 RNAi - 14.5.23 _ 3 rep JPEG/grouped file of reporters - 14.5.23 - 3_rep.xlsx]

## Sheet: CF2260 - Phsp-4_gfp+control
Item	Source	Area	EqDiameter	MeanIntensity	SumIntensity	Comment	normalize SumInten
1	cf2260-hsp-4_gfp_pad12- day104.tif	19021.5	155.62	81.08	11362300		0.920423
2	cf2260-hsp-4_gfp_pad12- day104.tif	16593	145.35	81.17	9910957		0.802855
3	cf2260-hsp-4_gfp_pad12- day104.tif	19648.4	158.17	87.71	12613186		1.02175
4	cf2260-hsp-4_gfp_pad12- day103.tif	20653.2	162.16	83.97	12787823		1.0359
5	cf2260-hsp-4_gfp_pad12- day103.tif	18212.2	152.28	95.02	12706134		1.02928
6	cf2260-hsp-4_gfp_pad12- day103.tif	21889.7	166.95	70.61	11395167		0.923086					MeanIntensity	87.87
7	cf2260-hsp-4_gfp_pad12- day102.tif	14620.3	136.44	104.64	11131828		0.901753					SumIntensity	1.23446e+07
8	cf2260-hsp-4_gfp_pad12- day102.tif	18796.9	154.7	97.99	13459142		1.09028
9	cf2260-hsp-4_gfp_pad12- day101.tif	15945.6	142.49	115.79	13583747		1.10038
10	cf2260-hsp-4_gfp_pad12- day110.tif	25547.2	180.35	72.12	13519028		1.09513
11	cf2260-hsp-4_gfp_pad12- day110.tif	19853.9	158.99	74.29	10866401		0.880252
12	cf2260-hsp-4_gfp_pad12- day110.tif	23666.2	173.59	70.83	12372233		1.00223
13	cf2260-hsp-4_gfp_pad12- day109.tif	19873.9	159.07	89.14	13049128		1.05707
14	cf2260-hsp-4_gfp_pad12- day109.tif	20114	160.03	96.16	14226302		1.15243
15	cf2260-hsp-4_gfp_pad12- day109.tif	15154.5	138.91	105.38	11781562		0.954386
16	cf2260-hsp-4_gfp_pad12- day109.tif	22942.3	170.91	97.26	16412445		1.32952
17	cf2260-hsp-4_gfp_pad12- day109.tif	17338.1	148.58	75.18	9433804		0.764202
18	cf2260-hsp-4_gfp_pad12- day108.tif	19276.4	156.66	74.73	10579432		0.857006
19	cf2260-hsp-4_gfp_pad12- day108.tif	17334.6	148.56	91.27	11663314		0.944807
20	cf2260-hsp-4_gfp_pad12- day108.tif	20549.7	161.75	93	14039012		1.13726
Feature	Mean	St.Dev	Minimum	Maximum
Area	19351.6	2735.99	14620.3	25547.2			1	normalize average
EqDiameter	156.58	11.06	136.44	180.35			0.13379	normalize st.dev
MeanIntensity	87.87	12.6	70.61	115.79
SumIntensity	1.23446e+07	1.60977e+06	9433804	16412445

## Sheet: CF2260 - Phsp-4_gfp + tfg-1
Item	Source	Area	EqDiameter	MeanIntensity	SumIntensity	Comment	normalize SumInten
1	cf2260-hsp-4_gfp_tfg-1- day111.tif	18628.7	154.01	332.6	45573977		3.6918
2	cf2260-hsp-4_gfp_tfg-1- day111.tif	16685.7	145.76	265.64	32705704		2.64938
3	cf2260-hsp-4_gfp_tfg-1- day111.tif	15314.4	139.64	298.63	33683574		2.7286
4	cf2260-hsp-4_gfp_tfg-1- day111.tif	13942.2	133.24	287.75	29606784		2.39835
5	cf2260-hsp-4_gfp_tfg-1- day113.tif	17034.1	147.27	339.76	42660457		3.45579
6	cf2260-hsp-4_gfp_tfg-1- day113.tif	18502.6	153.49	303.46	41322993		3.34744						MeanIntensity	308.97
7	cf2260-hsp-4_gfp_tfg-1- day113.tif	14794.5	137.25	332.31	36352922		2.94483						SumIntensity	4.00623e+07
8	cf2260-hsp-4_gfp_tfg-1- day113.tif	19872.8	159.07	259.19	38036911		3.08125
9	cf2260-hsp-4_gfp_tfg-1- day113.tif	16904.3	146.71	304.98	37885655		3.06899
10	cf2260-hsp-4_gfp_tfg-1- day112.tif	16141.3	143.36	378.32	45064491		3.65053
11	cf2260-hsp-4_gfp_tfg-1- day112.tif	15179.6	139.02	350.48	39115855		3.16865
12	cf2260-hsp-4_gfp_tfg-1- day112.tif	16201.5	143.63	327.72	39015994		3.16056
13	cf2260-hsp-4_gfp_tfg-1- day117.tif	22031.4	167.49	251.24	40625091		3.29091						SumIntensity of cf2260+control	1.23446e+07
14	cf2260-hsp-4_gfp_tfg-1- day117.tif	22267.7	168.38	288.48	47424794		3.84173
15	cf2260-hsp-4_gfp_tfg-1- day117.tif	18510.7	153.52	331.9	45165470		3.65871
16	cf2260-hsp-4_gfp_tfg-1- day115.tif	16029.6	142.86	327.88	38876278		3.14924
17	cf2260-hsp-4_gfp_tfg-1- day114.tif	16584.7	145.31	343.32	41974381		3.40021
18	cf2260-hsp-4_gfp_tfg-1- day114.tif	19664.2	158.23	299.03	43270065		3.50517
19	cf2260-hsp-4_gfp_tfg-1- day114.tif	19465.4	157.43	298.42	42852792		3.47137
20	cf2260-hsp-4_gfp_tfg-1- day114.tif	21071.6	163.8	258.32	40032423		3.2429
Feature	Mean	St.Dev	Minimum	Maximum
Area	17741.3	2347.76	13942.2	22267.7			3.24532	normalize average
EqDiameter	149.97	9.86	133.24	168.38			0.369897	normalize st.dev
MeanIntensity	308.97	33.53	251.24	378.32
SumIntensity	4.00623e+07	4.45063e+06	29606784	47424794

## Sheet: CL2166 - Pgst-4_gfp + control
Item	Source	Area	EqDiameter	MeanIntensity	SumIntensity	Comment	normalize intens
1	cl2166-gst-4_gfp_pad12- day123.tif	20107.8	160.01	1310.17	193909995		1.25354
2	cl2166-gst-4_gfp_pad12- day123.tif	17991.1	151.35	1040.97	129332808		0.83608
3	cl2166-gst-4_gfp_pad12- day123.tif	20326.2	160.87	1198.86	178991595		1.1571
4	cl2166-gst-4_gfp_pad12- day122.tif	18045.4	151.58	1207.21	160546461		1.03786
5	cl2166-gst-4_gfp_pad12- day122.tif	16177.2	143.52	1098.77	131199080		0.848145
6	cl2166-gst-4_gfp_pad12- day121.tif	20220	160.45	839.46	124777170		0.80663					MeanIntensity	1094.23
7	cl2166-gst-4_gfp_pad12- day121.tif	20412.6	161.21	706.23	105969024		0.685044					SumIntensity	1.54689e+08
8	cl2166-gst-4_gfp_pad12- day120.tif	21622.1	165.92	1031.56	164066548		1.06062
9	cl2166-gst-4_gfp_pad12- day120.tif	18909.7	155.17	941.81	131191277		0.848094
10	cl2166-gst-4_gfp_pad12- day120.tif	20073.5	159.87	922.62	136640229		0.883319
11	cl2166-gst-4_gfp_pad12- day120.tif	18480.1	153.39	1132.09	153739502		0.993859
12	cl2166-gst-4_gfp_pad12- day120.tif	18500.9	153.48	1262.19	171725014		1.11013
13	cl2166-gst-4_gfp_pad12- day119.tif	17766.6	150.4	834.52	109458549		0.707602
14	cl2166-gst-4_gfp_pad12- day118.tif	17544	149.46	1220.48	157913293		1.02084
15	cl2166-gst-4_gfp_pad12- day118.tif	22772.1	170.28	1391	233110264		1.50696
16	cl2166-gst-4_gfp_pad12- day118.tif	18159.4	152.06	1201.68	161736302		1.04555
17	cl2166-gst-4_gfp_pad12- day118.tif	18057.1	151.63	1210.63	158407879		1.02404
18	cl2166-gst-4_gfp_pad12- day127.tif	19688.5	158.33	1240.92	179975395		1.16346
19	cl2166-gst-4_gfp_pad12- day127.tif	18221.9	152.32	1120.67	150660093		0.973952
20	cl2166-gst-4_gfp_pad12- day126.tif	22391.4	168.85	972.85	160439127		1.03717
Feature	Mean	St.Dev	Minimum	Maximum
Area	19273.4	1665.45	16177.2	22772.1			1	normalize average
EqDiameter	156.51	6.72	143.52	170.28			0.192466	normalize st.dev
MeanIntensity	1094.23	174.41	706.23	1391
SumIntensity	1.54689e+08	2.90185e+07	105969024	233110264

## Sheet: CL2166 - Pgst-4_gfp + tfg-1
Item	Source	Area	EqDiameter	MeanIntensity	SumIntensity	Comment	normalize intens
1	cl2166-gst-4_gfp_tfg-1- day137.tif	13117.8	129.24	555.83	54047082		0.349391
2	cl2166-gst-4_gfp_tfg-1- day137.tif	12307.2	125.18	593.79	53758761		0.347527
3	cl2166-gst-4_gfp_tfg-1- day137.tif	11466.8	120.83	609.36	51925378		0.335675
4	cl2166-gst-4_gfp_tfg-1- day137.tif	12225.4	124.76	703.37	63580000		0.411017									SumIntensity of CL2166 + control	1.54689e+08
5	cl2166-gst-4_gfp_tfg-1- day136.tif	12772.3	127.52	489.64	46124518		0.298175
6	cl2166-gst-4_gfp_tfg-1- day135.tif	12213.6	124.7	849.04	76719696		0.495959
7	cl2166-gst-4_gfp_tfg-1- day135.tif	12979.8	128.55	429.36	41189409		0.266272
8	cl2166-gst-4_gfp_tfg-1- day135.tif	12512.6	126.22	525.8	48524637		0.313691
9	cl2166-gst-4_gfp_tfg-1- day135.tif	12581.3	126.57	509.33	47172996		0.304953
10	cl2166-gst-4_gfp_tfg-1- day134.tif	10178.7	113.84	648.45	48957564		0.316489
11	cl2166-gst-4_gfp_tfg-1- day134.tif	13683.2	131.99	482.05	48791166		0.315414
12	cl2166-gst-4_gfp_tfg-1- day134.tif	14808.9	137.31	474.23	51886886		0.335426
13	cl2166-gst-4_gfp_tfg-1- day134.tif	16752.9	146.05	362.48	44499595		0.28767
14	cl2166-gst-4_gfp_tfg-1- day134.tif	11859.3	122.88	630.85	55019878		0.35568
15	cl2166-gst-4_gfp_tfg-1- day133.tif	13663.8	131.9	641.71	64624695		0.41777
16	cl2166-gst-4_gfp_tfg-1- day133.tif	15842.1	142.02	460.35	53401536		0.345218
17	cl2166-gst-4_gfp_tfg-1- day133.tif	13236.5	129.82	548.79	53614771		0.346596
18	cl2166-gst-4_gfp_tfg-1- day132.tif	15336.9	139.74	482.34	54681021		0.353489
19	cl2166-gst-4_gfp_tfg-1- day132.tif	12830.4	127.81	641.96	60928742		0.393878
20	cl2166-gst-4_gfp_tfg-1- day132.tif	11923	123.21	504.55	44308709		0.286436
Feature	Mean	St.Dev	Minimum	Maximum
Area	13114.6	1525.99	10178.7	16752.9			0.343836	normalize average
EqDiameter	129.01	7.41	113.84	146.05			0.0535954	normalize st.dev
MeanIntensity	557.16	107.5	362.48	849.04
SumIntensity	53187852	8.08072e+06	41189409	76719696

## Sheet: CF1553 - Psod-3_gfp + control
Item	Source	Area	EqDiameter	MeanIntensity	SumIntensity	Comment	normalize intens
1	sod-3_gfp_pad12- day143.tif	20808	162.77	178.89	27396545		1.09617
2	sod-3_gfp_pad12- day142.tif	18852.3	154.93	167.36	23236303		0.929714
3	sod-3_gfp_pad12- day141.tif	22095.4	167.73	178.83	29078646		1.16347
4	sod-3_gfp_pad12- day141.tif	20653.4	162.16	145.98	22127847		0.885363
5	sod-3_gfp_pad12- day141.tif	22237.4	168.27	160.28	26323646		1.05324
6	sod-3_gfp_pad12- day152.tif	22182.7	168.06	117.3	19203681		0.768363							MeanIntensity	159.77
7	sod-3_gfp_pad12- day152.tif	21883	166.92	141.34	22781143		0.911502							SumIntensity	2.4993e+07
8	sod-3_gfp_pad12- day151.tif	20590.1	161.91	139.92	21206568		0.848501
9	sod-3_gfp_pad12- day151.tif	23128.1	171.6	143.88	24578088		0.9834
10	sod-3_gfp_pad12- day150.tif	19314.4	156.82	196.24	27954342		1.11849
11	sod-3_gfp_pad12- day150.tif	22952.2	170.95	145.74	24532188		0.981564
12	sod-3_gfp_pad12- day150.tif	21860	166.83	171.54	27622679		1.10522
13	sod-3_gfp_pad12- day150.tif	20561	161.8	155.69	23597875		0.944181
14	sod-3_gfp_pad12- day150.tif	22425.8	168.98	180.73	29264450		1.17091
15	sod-3_gfp_pad12- day150.tif	19470.7	157.45	165.51	23760687		0.950695
16	sod-3_gfp_pad12- day149.tif	22202.7	168.13	183.09	29957557		1.19864
17	sod-3_gfp_pad12- day149.tif	22831.5	170.5	137.43	22772853		0.91117
18	sod-3_gfp_pad12- day149.tif	18769.2	154.59	179.91	24504387		0.980451
19	sod-3_gfp_pad12- day149.tif	26958.6	185.27	145.58	28091729		1.12399
20	sod-3_gfp_pad12- day148.tif	18570.5	153.77	160.19	21868175		0.874973
Feature	Mean	St.Dev	Minimum	Maximum
Area	21417.3	1923.96	18570.5	26958.6			1	normalize average
EqDiameter	164.97	7.32	153.77	185.27			0.121513	normalize st.dev
MeanIntensity	159.77	19.46	117.3	196.24
SumIntensity	2.4993e+07	2.96008e+06	19203681	29957557

## Sheet: CF1553 - Psod-3_gfp + tfg-1
Item	Source	Area	EqDiameter	MeanIntensity	SumIntensity	Comment	normalize intens
1	sod-3_gfp_tfg-1- day157.tif	17563.4	149.54	154.08	19938842		0.797778
2	sod-3_gfp_tfg-1- day157.tif	15353.8	139.82	137.94	15619162		0.624942
3	sod-3_gfp_tfg-1- day156.tif	18582.2	153.82	127.04	17153778		0.686344
4	sod-3_gfp_tfg-1- day156.tif	19329.6	156.88	120.89	16403933		0.656342
5	sod-3_gfp_tfg-1- day156.tif	18043.4	151.57	107.51	14072076		0.563041
6	sod-3_gfp_tfg-1- day155.tif	15349.5	139.8	126.78	14339019		0.573722								MeanIntensity	131.21
7	sod-3_gfp_tfg-1- day155.tif	16056.8	142.98	157.53	18700090		0.748214								SumIntensity	16637035
8	sod-3_gfp_tfg-1- day154.tif	17394.9	148.82	152.74	19635633		0.785646
9	sod-3_gfp_tfg-1- day154.tif	15362.5	139.86	119.76	13563333		0.542686
10	sod-3_gfp_tfg-1- day154.tif	16185.2	143.55	144.58	17236802		0.689666
11	sod-3_gfp_tfg-1- day154.tif	16395.5	144.48	139.59	16905767		0.676421								SumIntensity of CF1553 + control	2.4993e+07
12	sod-3_gfp_tfg-1- day153.tif	17194.1	147.96	141.58	17948090		0.718126
13	sod-3_gfp_tfg-1- day153.tif	19759.1	158.61	122.82	17842432		0.713898
14	sod-3_gfp_tfg-1- day153.tif	18356.9	152.88	123.74	16713296		0.66872
15	sod-3_gfp_tfg-1- day153.tif	16894.8	146.67	138.29	17248474		0.690133
16	sod-3_gfp_tfg-1- day160.tif	17180.5	147.9	118.24	15003851		0.600323
17	sod-3_gfp_tfg-1- day160.tif	14561.9	136.16	129.38	13876919		0.555233
18	sod-3_gfp_tfg-1- day160.tif	18467.6	153.34	147.13	19954584		0.798408
19	sod-3_gfp_tfg-1- day160.tif	19608.2	158.01	113.11	16322348		0.653078
20	sod-3_gfp_tfg-1- day159.tif	19050.2	155.74	101.54	14262271		0.570651
Feature	Mean	St.Dev	Minimum	Maximum
Area	17334.5	1515.39	14561.9	19759.1			0.665669	normalize average
EqDiameter	148.42	6.52	136.16	158.61			0.0809793	normalize st.dev
MeanIntensity	131.21	15.37	101.54	157.53
SumIntensity	16637035	1.97267e+06	13563333	19954584

## Sheet: SJ4100 - Phsp-6_gfp + control
Item	Source	Area	EqDiameter	MeanIntensity	SumIntensity	Comment	normalize intens
1	hsp-6_gfp_pad12- day163.tif	14389.2	135.35	215.67	22564288		0.762504
2	hsp-6_gfp_pad12- day163.tif	15516.1	140.56	280.48	32132059		1.08582
3	hsp-6_gfp_pad12- day176.tif	16704.2	145.84	218.41	27041455		0.913799
4	hsp-6_gfp_pad12- day176.tif	19081.6	155.87	145.12	20433814		0.69051
5	hsp-6_gfp_pad12- day176.tif	18702.3	154.31	175.17	24128829		0.815374
6	hsp-6_gfp_pad12- day175.tif	18933.4	155.26	192.59	26893541		0.908801							MeanIntensity	222.38
7	hsp-6_gfp_pad12- day175.tif	20871.4	163.02	164.81	25293637		0.854736							SumIntensity	2.95923e+07
8	hsp-6_gfp_pad12- day175.tif	22076.2	167.66	153.65	24926010		0.842313
9	hsp-6_gfp_pad12- day174.tif	17603.5	149.71	194.75	24374929		0.82369
10	hsp-6_gfp_pad12- day174.tif	17747.7	150.32	265.27	33848145		1.14381
11	hsp-6_gfp_pad12- day174.tif	13437.5	130.8	219.37	21494438		0.726351
12	hsp-6_gfp_pad12- day173.tif	16856.8	146.5	242.83	30071274		1.01618
13	hsp-6_gfp_pad12- day173.tif	17026.8	147.24	188.62	23681038		0.800242
14	hsp-6_gfp_pad12- day171.tif	21096.8	163.89	223.87	34772832		1.17506
15	hsp-6_gfp_pad12- day171.tif	21094.2	163.88	242.25	37595415		1.27044
16	hsp-6_gfp_pad12- day171.tif	20288.7	160.72	169.82	25359785		0.856971
17	hsp-6_gfp_pad12- day170.tif	20418.6	161.24	209.93	31579862		1.06716
18	hsp-6_gfp_pad12- day168.tif	19120.5	156.03	316.65	44605903		1.50735
19	hsp-6_gfp_pad12- day167.tif	19930.5	159.3	218.52	31703172		1.07133
20	hsp-6_gfp_pad12- day167.tif	16729.1	145.95	409.7	49346417		1.66754
Feature	Mean	St.Dev	Minimum	Maximum
Area	18381.2	2296.9	13437.5	22076.2			1	normalize average
EqDiameter	152.67	9.73	130.8	167.66			0.257419	normalize st.dev
MeanIntensity	222.38	60.01	145.12	409.7
SumIntensity	2.95923e+07	7.42474e+06	20433814	49346417

## Sheet: SJ4100 - Phsp-6_gfp + tfg-1
Item	Source	Area	EqDiameter	MeanIntensity	SumIntensity	Comment	normalize intens
1	hsp-6_gfp_tfg-1- day178.tif	14636.7	136.51	104.89	11314068		0.382331
2	hsp-6_gfp_tfg-1- day177.tif	16184.6	143.55	98.63	11788920		0.398377
3	hsp-6_gfp_tfg-1- day183.tif	15052	138.44	87.75	9735771		0.328996
4	hsp-6_gfp_tfg-1- day182.tif	16903.8	146.71	97.29	12127529		0.40982						MeanIntensity	107.33
5	hsp-6_gfp_tfg-1- day182.tif	14705.6	136.83	114.24	12019972		0.406185						SumIntensity	1.27703e+07
6	hsp-6_gfp_tfg-1- day181.tif	13587.7	131.53	142.08	14252504		0.481628
7	hsp-6_gfp_tfg-1- day181.tif	18604.7	153.91	92.15	12671855		0.428214
8	hsp-6_gfp_tfg-1- day181.tif	17798.7	150.54	110.01	14426808		0.487518
9	hsp-6_gfp_tfg-1- day181.tif	15079.5	138.56	114.4	11788373		0.398359						SumIntensity SJ4100+ control	2.95923e+07
10	hsp-6_gfp_tfg-1- day181.tif	19486	157.51	100.95	14085690		0.475991
11	hsp-6_gfp_tfg-1- day180.tif	17140.1	147.73	114.17	14449066		0.48827
12	hsp-6_gfp_tfg-1- day180.tif	15448.8	140.25	132.89	15132012		0.511349
13	hsp-6_gfp_tfg-1- day180.tif	17196.5	147.97	94.93	12022008		0.406254
14	hsp-6_gfp_tfg-1- day179.tif	15850.4	142.06	88.37	10315680		0.348593
15	hsp-6_gfp_tfg-1- day179.tif	19458.5	157.4	78.96	11318014		0.382464
16	hsp-6_gfp_tfg-1- day179.tif	22619.4	169.71	90.79	15165092		0.512467
17	hsp-6_gfp_tfg-1- day179.tif	20115.3	160.04	77.88	11551632		0.390359
18	hsp-6_gfp_tfg-1- day179.tif	16564.4	145.23	96.66	11797932		0.398682
19	hsp-6_gfp_tfg-1- day179.tif	16195.2	143.6	107.68	12818632		0.433174
20	hsp-6_gfp_tfg-1- day178.tif	11292.1	119.91	201.96	16624871		0.561796
Feature	Mean	St.Dev	Minimum	Maximum
Area	16696	2477.16	11292.1	22619.4			0.431541	normalize average
EqDiameter	145.4	10.82	119.91	169.71			0.0605637	normalize st.dev
MeanIntensity	107.33	26.81	77.88	201.96
SumIntensity	1.27703e+07	1.74684e+06	9735771	16624871

## Sheet: CL2070 - Phsp-16.2_gfp +control
Item	Source	Area	EqDiameter	MeanIntensity	SumIntensity	Comment	normalize intens
1	hsp-16.2_gfp_pad12- day186.tif	16499.5	144.94	427.71	52030308		0.915086
2	hsp-16.2_gfp_pad12- day186.tif	19408.9	157.2	370.59	52896672		0.930323
3	hsp-16.2_gfp_pad12- day186.tif	15982.7	142.65	474.65	55852536		0.982309
4	hsp-16.2_gfp_pad12- day185.tif	18694.7	154.28	518.16	69333579		1.21941							MeanIntensity	463.19
5	hsp-16.2_gfp_pad12- day185.tif	17088.3	147.5	517.08	64310601		1.13107							SumIntensity	5.68584e+07
6	hsp-16.2_gfp_pad12- day185.tif	17982.6	151.31	438.04	55990956		0.984744
7	hsp-16.2_gfp_pad12- day185.tif	19510.9	157.61	476.85	68464893		1.20413
8	hsp-16.2_gfp_pad12- day185.tif	16307.8	144.1	510.5	59454820		1.04566
9	hsp-16.2_gfp_pad12- day185.tif	18756.9	154.54	382.76	52140780		0.917029
10	hsp-16.2_gfp_pad12- day184.tif	15142.3	138.85	478.13	53349714		0.938291
11	hsp-16.2_gfp_pad12- day184.tif	17115.1	147.62	437.68	55258315		0.971859
12	hsp-16.2_gfp_pad12- day184.tif	14443.5	135.61	540.41	57655324		1.01402
13	hsp-16.2_gfp_pad12- day189.tif	15088.3	138.6	464.97	51932838		0.913372
14	hsp-16.2_gfp_pad12- day189.tif	17886.8	150.91	472.67	62504221		1.0993
15	hsp-16.2_gfp_pad12- day189.tif	14700.9	136.81	498.41	54051833		0.950639
16	hsp-16.2_gfp_pad12- day189.tif	16838.4	146.42	424.35	52935193		0.931001
17	hsp-16.2_gfp_pad12- day189.tif	16352.8	144.3	433.93	51808497		0.911185
18	hsp-16.2_gfp_pad12- day188.tif	14088	133.93	456.77	47588126		0.836959
19	hsp-16.2_gfp_pad12- day188.tif	16520.2	145.03	473.39	57868774		1.01777
20	hsp-16.2_gfp_pad12- day188.tif	17965.4	151.24	466.7	61739891		1.08585
Feature	Mean	St.Dev	Minimum	Maximum
Area	16818.7	1580.53	14088	19510.9			1	normalize average
EqDiameter	146.17	6.89	133.93	157.61			0.102619	normalize st.dev
MeanIntensity	463.19	42.49	370.59	540.41
SumIntensity	5.68584e+07	5.68702e+06	47588126	69333579

## Sheet: CL2070 - Phsp-16.2_gfp+tfg-1
Item	Source	Area	EqDiameter	MeanIntensity	SumIntensity	Comment	normalize intens
1	hsp-16.2_gfp+ tfg-1- day195.tif	16230.5	143.75	459.54	54969772		0.966784
2	hsp-16.2_gfp+ tfg-1- day195.tif	16949.6	146.9	454.1	56749993		0.998093
3	hsp-16.2_gfp+ tfg-1- day195.tif	16860.6	146.52	399.6	49643778		0.873113
4	hsp-16.2_gfp+ tfg-1- day195.tif	14673.5	136.69	418.59	45288707		0.796518
5	hsp-16.2_gfp+ tfg-1- day194.tif	14377.9	135.3	448.78	47659685		0.838217
6	hsp-16.2_gfp+ tfg-1- day194.tif	17820.6	150.63	431.65	56800781		0.998987						MeanIntensity	436.31
7	hsp-16.2_gfp+ tfg-1- day194.tif	17361.6	148.68	402.61	51588591		0.907317						SumIntensity	5.09714e+07
8	hsp-16.2_gfp+ tfg-1- day194.tif	15038.2	138.37	472.61	52163344		0.917426
9	hsp-16.2_gfp+ tfg-1- day193.tif	14903.3	137.75	391.17	42917880		0.75482
10	hsp-16.2_gfp+ tfg-1- day193.tif	15246.4	139.33	424.58	47662032		0.838259
11	hsp-16.2_gfp+ tfg-1- day193.tif	15626.3	141.05	473.32	54588018		0.96007						SumIntensity of CL2070 + control	5.68584e+07
12	hsp-16.2_gfp+ tfg-1- day193.tif	15339.8	139.75	500.1	56621083		0.995826
13	hsp-16.2_gfp+ tfg-1- day193.tif	15951.3	142.51	472.12	55195472		0.970753
14	hsp-16.2_gfp+ tfg-1- day193.tif	18159.7	152.06	394.84	52607222		0.925232
15	hsp-16.2_gfp+ tfg-1- day192.tif	17736.4	150.28	451.29	58946312		1.03672
16	hsp-16.2_gfp+ tfg-1- day192.tif	14358.5	135.21	442.61	46845938		0.823905
17	hsp-16.2_gfp+ tfg-1- day192.tif	16122.3	143.27	365.08	43270998		0.761031
18	hsp-16.2_gfp+ tfg-1- day192.tif	15559.2	140.75	436.44	49674667		0.873656
19	hsp-16.2_gfp+ tfg-1- day192.tif	13960.7	133.32	465.89	48055540		0.845179
20	hsp-16.2_gfp+ tfg-1- day192.tif	16147.2	143.38	421.36	48178778		0.847347
Feature	Mean	St.Dev	Minimum	Maximum
Area	15921.2	1207.63	13960.7	18159.7			0.896463	normalize average
EqDiameter	142.28	5.38	133.32	152.06			0.0836114	normalize st.dev
MeanIntensity	436.31	33.32	365.08	500.1
SumIntensity	5.09714e+07	4.63364e+06	42917880	58946312
