# Supplementary material for: Correction: It’s All in Your Mind: Determining Germ Cell Fate by Neuronal IRE-1 in C. elegans
Source: PLoS Genet. 2023 Nov 30;19(11):e1011061. doi: 10.1371/journal.pgen.1011061 (PMC10688620; doi:10.1371/journal.pgen.1011061)
Supplement: S4 File — Since images include multiple worms, images were independently measured several times to achieve measurements for distinct worms in one shared image. Only animals whose body was fully imaged (at least from front to back intestine) were measured. Exposure levels were maintained constant per worm strain. (ZIP) [file pgen.1011061.s004.zip › Fig.S1 - Original files/Fig S1 RAW data and photos - JPEG/reporters on PAD12 or TFG-1 RNAi - 14.5.23 _ 3 rep JPEG/SJ4100 - Phsp-6_gfp +control RNAi - 14.5.23.xlsx]

## Sheet: Manual Measurement Data Export
Item	Source	Area	EqDiameter	MeanIntensity	SumIntensity	Comment
1	hsp-6_gfp_pad12- day163.tif	14389.2	135.35	215.67	22564288
2	hsp-6_gfp_pad12- day163.tif	15516.1	140.56	280.48	32132059
3	hsp-6_gfp_pad12- day176.tif	16704.2	145.84	218.41	27041455
4	hsp-6_gfp_pad12- day176.tif	19081.6	155.87	145.12	20433814
5	hsp-6_gfp_pad12- day176.tif	18702.3	154.31	175.17	24128829
6	hsp-6_gfp_pad12- day175.tif	18933.4	155.26	192.59	26893541
7	hsp-6_gfp_pad12- day175.tif	20871.4	163.02	164.81	25293637
8	hsp-6_gfp_pad12- day175.tif	22076.2	167.66	153.65	24926010
9	hsp-6_gfp_pad12- day174.tif	17603.5	149.71	194.75	24374929
10	hsp-6_gfp_pad12- day174.tif	17747.7	150.32	265.27	33848145
11	hsp-6_gfp_pad12- day174.tif	13437.5	130.8	219.37	21494438
12	hsp-6_gfp_pad12- day173.tif	16856.8	146.5	242.83	30071274
13	hsp-6_gfp_pad12- day173.tif	17026.8	147.24	188.62	23681038
14	hsp-6_gfp_pad12- day171.tif	21096.8	163.89	223.87	34772832
15	hsp-6_gfp_pad12- day171.tif	21094.2	163.88	242.25	37595415
16	hsp-6_gfp_pad12- day171.tif	20288.7	160.72	169.82	25359785
17	hsp-6_gfp_pad12- day170.tif	20418.6	161.24	209.93	31579862
18	hsp-6_gfp_pad12- day168.tif	19120.5	156.03	316.65	44605903
19	hsp-6_gfp_pad12- day167.tif	19930.5	159.3	218.52	31703172
20	hsp-6_gfp_pad12- day167.tif	16729.1	145.95	409.7	49346417
Feature	Mean	St.Dev	Minimum	Maximum
Area	18381.2	2296.9	13437.5	22076.2
EqDiameter	152.67	9.73	130.8	167.66
MeanIntensity	222.38	60.01	145.12	409.7
SumIntensity	2.95923e+07	7.42474e+06	20433814	49346417
