# Supplementary material for: Correction: It’s All in Your Mind: Determining Germ Cell Fate by Neuronal IRE-1 in C. elegans
Source: PLoS Genet. 2023 Nov 30;19(11):e1011061. doi: 10.1371/journal.pgen.1011061 (PMC10688620; doi:10.1371/journal.pgen.1011061)
Supplement: S4 File — Since images include multiple worms, images were independently measured several times to achieve measurements for distinct worms in one shared image. Only animals whose body was fully imaged (at least from front to back intestine) were measured. Exposure levels were maintained constant per worm strain. (ZIP) [file pgen.1011061.s004.zip › Fig.S1 - Original files/Fig S1 RAW data and photos - JPEG/reporters on PAD12 or TFG-1 RNAi - 14.5.23 _ 3 rep JPEG/SJ4100 - Phsp-6_gfp +tfg-1 RNAi - 14.5.23.xlsx]

## Sheet: Manual Measurement Data Export
Item	Source	Area	EqDiameter	MeanIntensity	SumIntensity	Comment
1	hsp-6_gfp_tfg-1- day178.tif	14636.7	136.51	104.89	11314068
2	hsp-6_gfp_tfg-1- day177.tif	16184.6	143.55	98.63	11788920
3	hsp-6_gfp_tfg-1- day183.tif	15052	138.44	87.75	9735771
4	hsp-6_gfp_tfg-1- day182.tif	16903.8	146.71	97.29	12127529
5	hsp-6_gfp_tfg-1- day182.tif	14705.6	136.83	114.24	12019972
6	hsp-6_gfp_tfg-1- day181.tif	13587.7	131.53	142.08	14252504
7	hsp-6_gfp_tfg-1- day181.tif	18604.7	153.91	92.15	12671855
8	hsp-6_gfp_tfg-1- day181.tif	17798.7	150.54	110.01	14426808
9	hsp-6_gfp_tfg-1- day181.tif	15079.5	138.56	114.4	11788373
10	hsp-6_gfp_tfg-1- day181.tif	19486	157.51	100.95	14085690
11	hsp-6_gfp_tfg-1- day180.tif	17140.1	147.73	114.17	14449066
12	hsp-6_gfp_tfg-1- day180.tif	15448.8	140.25	132.89	15132012
13	hsp-6_gfp_tfg-1- day180.tif	17196.5	147.97	94.93	12022008
14	hsp-6_gfp_tfg-1- day179.tif	15850.4	142.06	88.37	10315680
15	hsp-6_gfp_tfg-1- day179.tif	19458.5	157.4	78.96	11318014
16	hsp-6_gfp_tfg-1- day179.tif	22619.4	169.71	90.79	15165092
17	hsp-6_gfp_tfg-1- day179.tif	20115.3	160.04	77.88	11551632
18	hsp-6_gfp_tfg-1- day179.tif	16564.4	145.23	96.66	11797932
19	hsp-6_gfp_tfg-1- day179.tif	16195.2	143.6	107.68	12818632
20	hsp-6_gfp_tfg-1- day178.tif	11292.1	119.91	201.96	16624871
Feature	Mean	St.Dev	Minimum	Maximum
Area	16696	2477.16	11292.1	22619.4
EqDiameter	145.4	10.82	119.91	169.71
MeanIntensity	107.33	26.81	77.88	201.96
SumIntensity	1.27703e+07	1.74684e+06	9735771	16624871
