# Supplementary material for: Correction: It’s All in Your Mind: Determining Germ Cell Fate by Neuronal IRE-1 in C. elegans
Source: PLoS Genet. 2023 Nov 30;19(11):e1011061. doi: 10.1371/journal.pgen.1011061 (PMC10688620; doi:10.1371/journal.pgen.1011061)
Supplement: S4 File — Since images include multiple worms, images were independently measured several times to achieve measurements for distinct worms in one shared image. Only animals whose body was fully imaged (at least from front to back intestine) were measured. Exposure levels were maintained constant per worm strain. (ZIP) [file pgen.1011061.s004.zip › Fig.S1 - Original files/Fig S1 RAW data and photos - JPEG/reporters on PAD12 or TFG-1 RNAi - 7.5.23 _ 1 rep JPEG/CF1553- sod-3_gfp + PAD12 - 7.5.23.xlsx]

## Sheet: Manual Measurement Data Export
Item	Source	Area	EqDiameter	MeanIntensity	SumIntensity	Comment
1	pad-12 (2)+) + sod-3 gfp207.tif	74904.6	308.82	245.64	33790916
2	pad-12 (2)+) + sod-3 gfp207.tif	71967.6	302.71	219.78	28743531
3	pad-12 (2)+) + sod-3 gfp207.tif	74228	307.42	209.46	28288083
4	pad-12 (2)+) + sod-3 gfp208.tif	89227.8	337.06	238.09	39198189
5	pad-12 (2)+) + sod-3 gfp208.tif	73795	306.53	256.53	34916791		avergae SumIntes=		3.41944e+07
6	pad-12 (2)+) + sod-3 gfp208.tif	85348.3	329.65	202.93	31636874		avergae MeanIntes=		224.756
7	pad-12 (2)+) + sod-3 gfp209.tif	82918.5	324.92	220.9	33853241
8	pad-12 (2)+) + sod-3 gfp209.tif	85288.1	329.53	163.91	25529103
9	pad-12 (2)+) + sod-3 gfp209.tif	84879.7	328.74	246.2	38501678
10	pad-12 (2)+) + sod-3 gfp209.tif	81042.5	321.23	204.41	30553453
11	pad-12 (2)+) + sod-3 gfp210.tif	80867.3	320.88	231.78	34402131
12	pad-12 (2)+) + sod-3 gfp210.tif	79504.2	318.16	192.94	28361687
13	pad-12 (2)+) + sod-3 gfp211.tif	74543.9	308.08	244.74	33584021
14	pad-12 (2)+) + sod-3 gfp211.tif	101786	360	211.07	39658185
15	pad-12 (2)+) + sod-3 gfp211.tif	89583.4	337.73	209.12	34177612
16	pad-12 (2)+) + sod-3 gfp211.tif	86843.8	332.53	226.63	36231384
17	pad-12 (2)+) + sod-3 gfp211.tif	104951	365.55	210.52	40445350
18	pad-12 (2)+) + sod-3 gfp211.tif	84692.9	328.38	225.24	35251509
19	pad-12 (2)+) + sod-3 gfp212.tif	82195.6	323.5	255.04	38508717
20	pad-12 (2)+) + sod-3 gfp212.tif	81371.9	321.88	206.91	31048933
21	pad-12 (2)+) + sod-3 gfp212.tif	89610.1	337.78	177.37	29143419
22	pad-12 (2)+) + sod-3 gfp212.tif	84703.4	328.4	229	35752766
23	pad-12 (2)+) + sod-3 gfp212.tif	87040.6	332.9	250.03	40022733
24	pad-12 (2)+) + sod-3 gfp213.tif	79896.6	318.95	246.29	36279038
25	pad-12 (2)+) + sod-3 gfp213.tif	68594.2	295.53	294.36	36980352
Feature	Mean	St.Dev	Minimum	Maximum
Area	83191.4	8178.85	68594.2	104951
EqDiameter	325.07	15.78	295.53	365.55
MeanIntensity	224.76	27.2	163.91	294.36
SumIntensity	3.41944e+07	4.07445e+06	25529103	40445350
