# Supplementary material for: Correction: It’s All in Your Mind: Determining Germ Cell Fate by Neuronal IRE-1 in C. elegans
Source: PLoS Genet. 2023 Nov 30;19(11):e1011061. doi: 10.1371/journal.pgen.1011061 (PMC10688620; doi:10.1371/journal.pgen.1011061)
Supplement: S4 File — Since images include multiple worms, images were independently measured several times to achieve measurements for distinct worms in one shared image. Only animals whose body was fully imaged (at least from front to back intestine) were measured. Exposure levels were maintained constant per worm strain. (ZIP) [file pgen.1011061.s004.zip › Fig.S1 - Original files/Fig S1 RAW data and photos - JPEG/reporters on PAD12 or TFG-1 RNAi - 7.5.23 _ 1 rep JPEG/CF1553- sod-3_gfp + TFG-1 RNAi - 7.5.23.xlsx]

## Sheet: Manual Measurement Data Export
Item	Source	Area	EqDiameter	MeanIntensity	SumIntensity	Comment
1	tfg (3)+ sod-3 gfp221.tif	69260.6	296.96	204.68	26172694
2	tfg (3)+ sod-3 gfp221.tif	69852.9	298.23	195.19	25078552
3	tfg (3)+ sod-3 gfp221.tif	65089.2	287.88	181.91	21806244
4	tfg (3)+ sod-3 gfp221.tif	56140.2	267.36	247.02	25578824					average SumIntes=		2.31311e+07
5	tfg (3)+ sod-3 gfp221.tif	77456.9	314.04	199.47	27963060					average MeanIntes=		188.328
6	tfg (3)+ sod-3 gfp222.tif	67066.6	292.22	235.43	29116913
7	tfg (3)+ sod-3 gfp222.tif	72487.4	303.8	220.09	29289067
8	tfg (3)+ sod-3 gfp222.tif	62453.6	281.99	207.07	23851563
9	tfg (3)+ sod-3 gfp223.tif	73722.1	306.38	138.89	18876153
10	tfg (3)+ sod-3 gfp223.tif	73276.1	305.45	161.34	21808728
11	tfg (3)+ sod-3 gfp223.tif	75800.5	310.66	175.4	24482595
12	tfg (3)+ sod-3 gfp223.tif	67966	294.17	182.97	22951354
13	tfg (3)+ sod-3 gfp223.tif	65357.9	288.47	233.4	28119981
14	tfg (3)+ sod-3 gfp224.tif	74857.3	308.73	137.85	18994337
15	tfg (3)+ sod-3 gfp224.tif	62712.4	282.57	171.57	19813716
16	tfg (3)+ sod-3 gfp224.tif	69255.1	296.95	177.99	22653617
17	tfg (3)+ sod-3 gfp225.tif	66670.8	291.36	178.47	21941077
18	tfg (3)+ sod-3 gfp225.tif	68337.5	294.97	193.07	24333887
19	tfg (3)+ sod-3 gfp225.tif	54975.6	264.57	159.35	16071279
20	tfg (3)+ sod-3 gfp225.tif	59152.5	274.44	142.59	15530483
21	tfg (3)+ sod-3 gfp226.tif	62086.1	281.16	191.26	21948438
22	tfg (3)+ sod-3 gfp226.tif	61287.8	279.35	190.02	21488079
23	tfg (3)+ sod-3 gfp226.tif	75615.2	310.28	179.84	25052220
24	tfg (3)+ sod-3 gfp226.tif	57344.9	270.21	186.46	19752228
25	tfg (3)+ sod-3 gfp218.tif	63932.9	285.31	216.86	25603302
Feature	Mean	St.Dev	Minimum	Maximum
Area	66886.3	6283.94	54975.6	77456.9
EqDiameter	291.5	13.79	264.57	314.04
MeanIntensity	188.33	28.14	137.85	247.02
SumIntensity	2.31311e+07	3.62847e+06	15530483	29289067
