# Supplementary material for: Correction: It’s All in Your Mind: Determining Germ Cell Fate by Neuronal IRE-1 in C. elegans
Source: PLoS Genet. 2023 Nov 30;19(11):e1011061. doi: 10.1371/journal.pgen.1011061 (PMC10688620; doi:10.1371/journal.pgen.1011061)
Supplement: S4 File — Since images include multiple worms, images were independently measured several times to achieve measurements for distinct worms in one shared image. Only animals whose body was fully imaged (at least from front to back intestine) were measured. Exposure levels were maintained constant per worm strain. (ZIP) [file pgen.1011061.s004.zip › Fig.S1 - Original files/Fig S1 RAW data and photos - JPEG/reporters on PAD12 or TFG-1 RNAi - 7.5.23 _ 1 rep JPEG/CF2260- hsp-4_gfp + PAD12 - 7.5.23.xlsx]

## Sheet: Manual Measurement Data Export
Item	Source	Area	EqDiameter	MeanIntensity	SumIntensity	Comment
1	pad-12 (2)+cf2260268.tif	68225.5	294.73	292.59	36735590
2	pad-12 (2)+cf2260268.tif	59935.5	276.25	322.97	35722495
3	pad-12 (2)+cf2260268.tif	70200.4	298.97	370.2	47959494
4	pad-12 (2)+cf2260269.tif	61787.2	280.48	354.98	40520579
5	pad-12 (2)+cf2260269.tif	66154	290.22	325.37	39710805
6	pad-12 (2)+cf2260267.tif	67481.9	293.12	376.77	46906365
7	pad-12 (2)+cf2260267.tif	63138.5	283.53	298.21	34682288			average SumInte =		3.96141e+07
8	pad-12 (2)+cf2260267.tif	66219.8	290.37	314.93	38426215			average MeanInte =		333.409
9	pad-12 (2)+cf2260267.tif	48219.6	247.78	358.71	31968619
10	pad-12 (2)+cf2260270.tif	73844	306.63	283.25	38598702
11	pad-12 (2)+cf2260270.tif	71277.2	301.25	288.32	37768045
12	pad-12 (2)+cf2260270.tif	66509.8	291	282.9	34519946
13	pad-12 (2)+cf2260271.tif	60723.4	278.06	336.84	37798456
14	pad-12 (2)+cf2260271.tif	65442.3	288.66	297.33	35926381
15	pad-12 (2)+cf2260272.tif	72591	304.02	342.25	45773624
16	pad-12 (2)+cf2260272.tif	56351.5	267.86	326.23	33847068
17	pad-12 (2)+cf2260272.tif	63030.4	283.29	357.57	41509240
18	pad-12 (2)+cf2260272.tif	79816.2	318.79	309.07	45430702
19	pad-12 (2)+cf2260273.tif	67394.5	292.93	284.04	35350730
20	pad-12 (2)+cf2260273.tif	59006.1	274.1	385.26	41985769
21	pad-12 (2)+cf2260264.tif	62381.6	281.83	362.01	41685312
22	pad-12 (2)+cf2260264.tif	63023.7	283.27	314.72	36592547
23	pad-12 (2)+cf2260264.tif	57909.8	271.54	391.72	41821528
24	pad-12 (2)+cf2260264.tif	59418	275.05	397.4	43588226
25	pad-12 (2)+cf2260265.tif	68320.1	294.94	361.58	45523318
Feature	Mean	St.Dev	Minimum	Maximum
Area	64736.1	6339.67	48219.6	79816.2
EqDiameter	286.75	14.18	247.78	318.79
MeanIntensity	333.41	35.81	282.9	397.4
SumIntensity	3.96141e+07	4.38171e+06	31968619	47959494
