# Supplementary material for: Correction: It’s All in Your Mind: Determining Germ Cell Fate by Neuronal IRE-1 in C. elegans
Source: PLoS Genet. 2023 Nov 30;19(11):e1011061. doi: 10.1371/journal.pgen.1011061 (PMC10688620; doi:10.1371/journal.pgen.1011061)
Supplement: S4 File — Since images include multiple worms, images were independently measured several times to achieve measurements for distinct worms in one shared image. Only animals whose body was fully imaged (at least from front to back intestine) were measured. Exposure levels were maintained constant per worm strain. (ZIP) [file pgen.1011061.s004.zip › Fig.S1 - Original files/Fig S1 RAW data and photos - JPEG/reporters on PAD12 or TFG-1 RNAi - 7.5.23 _ 1 rep JPEG/CF2260- hsp-4_gfp + TFG-1 RNAI - 7.5.23.xlsx]

## Sheet: Manual Measurement Data Export
Item	Source	Area	EqDiameter	MeanIntensity	SumIntensity	Comment
1	tfg (3)+cf2260280.tif	59349.5	274.89	790.88	86480455
2	tfg (3)+cf2260280.tif	58158.4	272.12	893	95413004
3	tfg (3)+cf2260280.tif	62570.3	282.25	1066.84	123340053
4	tfg (3)+cf2260280.tif	70385.5	299.36	832.42	108000976
5	tfg (3)+cf2260281.tif	67439	293.03	872.45	108376804					average SumInte =		1.16682e+08
6	tfg (3)+cf2260281.tif	59258	274.68	830.75	90962268					average MeanInte =		928.155
7	tfg (3)+cf2260274.tif	70357.5	299.3	1201.15	155805756
8	tfg (3)+cf2260274.tif	68185.4	294.65	946.67	118939125
9	tfg (3)+cf2260274.tif	62063.1	281.11	953.41	109062727
10	tfg (3)+cf2260274.tif	65794.1	289.43	881.86	107055147
11	tfg (3)+cf2260274.tif	60933.9	278.54	884.11	99115223
12	tfg (3)+cf2260275.tif	67839.6	293.9	843.99	105357166
13	tfg (3)+cf2260275.tif	76981.5	313.07	1137.44	161149984
14	tfg (3)+cf2260275.tif	71860.2	302.48	932.51	123320766
15	tfg (3)+cf2260275.tif	57684.1	271.01	935.98	99693566
16	tfg (3)+cf2260277.tif	64592.9	286.78	1123.95	133579786
17	tfg (3)+cf2260277.tif	72953	304.77	742.55	99621964
18	tfg (3)+cf2260278.tif	58244.3	272.32	1074.06	115348441
19	tfg (3)+cf2260278.tif	57518.6	270.62	1098.54	116835137
20	tfg (3)+cf2260278.tif	64757.5	287.14	945.63	112874554
21	tfg (3)+cf2260278.tif	76771.5	312.65	923.04	130675455
22	tfg (3)+cf2260279.tif	81521.2	322.17	935.77	140549282
23	tfg (3)+cf2260276.tif	72434.4	303.69	963.73	128540341
24	tfg (3)+cf2260276.tif	95899.8	349.43	703.6	122914895
25	tfg (3)+cf2260276.tif	97921.6	353.1	689.54	124034164
Feature	Mean	St.Dev	Minimum	Maximum
Area	68859	10521.6	57518.6	97921.6
EqDiameter	295.3	21.72	270.62	353.1
MeanIntensity	928.16	130.19	689.54	1201.15
SumIntensity	1.16682e+08	1.81548e+07	86480455	161149984
