# Supplementary material for: Correction: It’s All in Your Mind: Determining Germ Cell Fate by Neuronal IRE-1 in C. elegans
Source: PLoS Genet. 2023 Nov 30;19(11):e1011061. doi: 10.1371/journal.pgen.1011061 (PMC10688620; doi:10.1371/journal.pgen.1011061)
Supplement: S4 File — Since images include multiple worms, images were independently measured several times to achieve measurements for distinct worms in one shared image. Only animals whose body was fully imaged (at least from front to back intestine) were measured. Exposure levels were maintained constant per worm strain. (ZIP) [file pgen.1011061.s004.zip › Fig.S1 - Original files/Fig S1 RAW data and photos - JPEG/reporters on PAD12 or TFG-1 RNAi - 7.5.23 _ 1 rep JPEG/CL2070 - hsp-16.2_gfp + PAD12 - 7.5.23.xlsx]

## Sheet: Manual Measurement Data Export
Item	Source	Area	EqDiameter	MeanIntensity	SumIntensity	Comment
1	pad-12 (2) +phsp16.2 gfp231.tif	91271.4	340.9	1059.42	177878038
2	pad-12 (2) +phsp16.2 gfp231.tif	84479.5	327.97	1118.91	174298967
3	pad-12 (2) +phsp16.2 gfp231.tif	83237.1	325.55	1052.97	161811163
4	pad-12 (2) +phsp16.2 gfp233.tif	67076.9	292.24	1045.65	129114178
5	pad-12 (2) +phsp16.2 gfp233.tif	70587.4	299.79	1065.91	138986474
6	pad-12 (2) +phsp16.2 gfp233.tif	65255.2	288.25	1173.64	141227954
7	pad-12 (2) +phsp16.2 gfp236.tif	73243.4	305.38	977.77	132033995								average SumIntes =		136398679
8	pad-12 (2) +phsp16.2 gfp236.tif	73951	306.85	932.62	127374967								average MeanIntes =		1032.66
9	pad-12 (2) +phsp16.2 gfp236.tif	61653.2	280.18	943.77	107016891
10	pad-12 (2) +phsp16.2 gfp236.tif	78391.1	315.93	897.7	129778477
11	pad-12 (2) +phsp16.2 gfp228.tif	80618.7	320.39	1071.08	158833414
12	pad-12 (2) +phsp16.2 gfp228.tif	73448.3	305.81	1054.22	142260005
13	pad-12 (2) +phsp16.2 gfp228.tif	71701.6	302.15	1101.04	145381979
14	pad-12 (2) +phsp16.2 gfp229.tif	72695.3	304.23	1023.85	136923417
15	pad-12 (2) +phsp16.2 gfp229.tif	68184.8	294.64	1066.01	133951056
16	pad-12 (2) +phsp16.2 gfp229.tif	71560.9	301.85	1088.28	143435779
17	pad-12 (2) +phsp16.2 gfp233.tif	70508.9	299.62	980.05	127100236
18	pad-12 (2) +phsp16.2 gfp233.tif	65146.8	288.01	1092.31	129846744
19	pad-12 (2) +phsp16.2 gfp233.tif	58978.5	274.03	1010.7	109787421
20	pad-12 (2) +phsp16.2 gfp234.tif	71180.9	301.05	931.71	122339630
21	pad-12 (2) +phsp16.2 gfp234.tif	68469.1	295.26	1073.62	134749046
22	pad-12 (2) +phsp16.2 gfp234.tif	62728.4	282.61	982.29	113726061
23	pad-12 (2) +phsp16.2 gfp234.tif	61969.8	280.9	987.53	111222059
24	pad-12 (2) +phsp16.2 gfp234.tif	72880.6	304.62	942.6	126635319
25	pad-12 (2) +phsp16.2 gfp234.tif	73644.5	306.21	1142.82	154253705
Feature	Mean	St.Dev	Minimum	Maximum
Area	71714.5	7456.47	58978.5	91271.4
EqDiameter	301.78	15.52	274.03	340.9
MeanIntensity	1032.66	70.22	897.7	1173.64
SumIntensity	136398679	1.80749e+07	107016891	177878038
