# Supplementary material for: Correction: It’s All in Your Mind: Determining Germ Cell Fate by Neuronal IRE-1 in C. elegans
Source: PLoS Genet. 2023 Nov 30;19(11):e1011061. doi: 10.1371/journal.pgen.1011061 (PMC10688620; doi:10.1371/journal.pgen.1011061)
Supplement: S4 File — Since images include multiple worms, images were independently measured several times to achieve measurements for distinct worms in one shared image. Only animals whose body was fully imaged (at least from front to back intestine) were measured. Exposure levels were maintained constant per worm strain. (ZIP) [file pgen.1011061.s004.zip › Fig.S1 - Original files/Fig S1 RAW data and photos - JPEG/reporters on PAD12 or TFG-1 RNAi - 7.5.23 _ 1 rep JPEG/CL2070 - hsp-16.2_gfp + TFG-1 RNAi - 7.5.23.xlsx]

## Sheet: Manual Measurement Data Export
Item	Source	Area	EqDiameter	MeanIntensity	SumIntensity	Comment
1	tfg (3) +phsp16.2 gfp242.tif	40267.7	226.43	1093.23	81653064
2	tfg (3) +phsp16.2 gfp242.tif	43892.8	236.4	1175.29	95091425				average SumIntes=		8.70099e+07
3	tfg (3) +phsp16.2 gfp242.tif	50933.2	254.66	1080.43	101561135				average MeanIntes=		1097.35
4	tfg (3) +phsp16.2 gfp242.tif	49181.1	250.24	1112.6	100755518
5	tfg (3) +phsp16.2 gfp242.tif	42433.6	232.44	1110.68	86953033
6	tfg (3) +phsp16.2 gfp242.tif	37076.3	217.27	1070.05	73288992
7	tfg (3) +phsp16.2 gfp242.tif	38139.3	220.36	1089.28	76670073
8	tfg (3) +phsp16.2 gfp242.tif	51644.2	256.43	947.92	90224790
9	tfg (3) +phsp16.2 gfp238.tif	37809.8	219.41	1185.15	82748698
10	tfg (3) +phsp16.2 gfp238.tif	44446.2	237.89	1195.69	98469562
11	tfg (3) +phsp16.2 gfp238.tif	37355.4	218.09	1025.09	70813968
12	tfg (3) +phsp16.2 gfp238.tif	39372.3	223.9	1185.91	86176438
13	tfg (3) +phsp16.2 gfp238.tif	39927.6	225.47	1048.89	77310296
14	tfg (3) +phsp16.2 gfp238.tif	37952.1	219.82	1264.67	88776026
15	tfg (3) +phsp16.2 gfp238.tif	38271.2	220.75	1159.06	81905166
16	tfg (3) +phsp16.2 gfp238.tif	40515.3	227.12	1092.77	81862357
17	tfg (3) +phsp16.2 gfp238.tif	44022.7	236.75	983.9	80121023
18	tfg (3) +phsp16.2 gfp238.tif	54782.7	264.11	1112.41	111986497
19	tfg (3) +phsp16.2 gfp242.tif	44374.3	237.7	1084.81	88946052
20	tfg (3) +phsp16.2 gfp242.tif	42273.1	232	1078.39	84091712
21	tfg (3) +phsp16.2 gfp242.tif	51609.5	256.34	947.05	90241922
22	tfg (3) +phsp16.2 gfp242.tif	38299.2	220.83	1071.33	75633754
23	tfg (3) +phsp16.2 gfp242.tif	48141	247.58	1079.43	95672357
24	tfg (3) +phsp16.2 gfp238.tif	40080	225.9	1044.2	77264278
25	tfg (3) +phsp16.2 gfp238.tif	44075.7	236.89	1195.56	97028131
Feature	Mean	St.Dev	Minimum	Maximum
Area	43075.1	5119.22	37076.3	54782.7
EqDiameter	233.79	13.66	217.27	264.11
MeanIntensity	1097.35	75.95	947.05	1264.67
SumIntensity	8.70099e+07	9.91209e+06	70813968	111986497
