# Supplementary material for: Correction: It’s All in Your Mind: Determining Germ Cell Fate by Neuronal IRE-1 in C. elegans
Source: PLoS Genet. 2023 Nov 30;19(11):e1011061. doi: 10.1371/journal.pgen.1011061 (PMC10688620; doi:10.1371/journal.pgen.1011061)
Supplement: S4 File — Since images include multiple worms, images were independently measured several times to achieve measurements for distinct worms in one shared image. Only animals whose body was fully imaged (at least from front to back intestine) were measured. Exposure levels were maintained constant per worm strain. (ZIP) [file pgen.1011061.s004.zip › Fig.S1 - Original files/Fig S1 RAW data and photos - JPEG/reporters on PAD12 or TFG-1 RNAi - 7.5.23 _ 1 rep JPEG/CL2166- gst-4_gfp + PAD12 - 7.5.23.xlsx]

## Sheet: Manual Measurement Data Export
Item	Source	Area	EqDiameter	MeanIntensity	SumIntensity	Comment
1	pad-12 (2) cl2166288.tif	76989.3	313.09	570.73	81113927
2	pad-12 (2) cl2166288.tif	74319.2	307.61	841.59	115286445
3	pad-12 (2) cl2166289.tif	80764.9	320.68	701.98	104460694
4	pad-12 (2) cl2166289.tif	66137.1	290.19	712.14	85758228							avergae SumInte =		8.76171e+07
5	pad-12 (2) cl2166290.tif	78087	315.31	525.07	75691776							average MeanInte =		596.357
6	pad-12 (2) cl2166290.tif	78726.6	316.6	602.78	87280163
7	pad-12 (2) cl2166290.tif	74625.7	308.25	566.98	78036225
8	pad-12 (2) cl2166291.tif	86816.4	332.47	634.23	101035756
9	pad-12 (2) cl2166292.tif	79520.1	318.2	507.58	74306835
10	pad-12 (2) cl2166292.tif	75568.6	310.19	484.7	67356968
11	pad-12 (2) cl2166292.tif	81084.6	321.31	435.44	65031236
12	pad-12 (2) cl2166282.tif	76321.6	311.73	573.7	80574261
13	pad-12 (2) cl2166282.tif	83224.1	325.52	512.3	78533582
14	pad-12 (2) cl2166283.tif	91781.2	341.85	649.19	109802662
15	pad-12 (2) cl2166283.tif	91738.2	341.77	470.93	79616053
16	pad-12 (2) cl2166283.tif	73436.3	305.78	704.58	95322953
17	pad-12 (2) cl2166284.tif	75492.8	310.03	832.75	115769546
18	pad-12 (2) cl2166284.tif	75832.9	310.73	711.59	99479187
19	pad-12 (2) cl2166284.tif	71915.4	302.6	619.88	82152253
20	pad-12 (2) cl2166284.tif	85090.3	329.15	437.31	68473488
21	pad-12 (2) cl2166285.tif	72496.7	303.82	531.49	70827545
22	pad-12 (2) cl2166285.tif	89422.4	337.43	560.47	92036038
23	pad-12 (2) cl2166285.tif	83939.2	326.92	601.08	92839508
24	pad-12 (2) cl2166285.tif	84358.3	327.73	530.87	82498077
25	pad-12 (2) cl2166286.tif	98656.1	354.42	589.57	107144060
Feature	Mean	St.Dev	Minimum	Maximum
Area	80253.8	7305.73	66137.1	98656.1
EqDiameter	319.33	14.41	290.19	354.42
MeanIntensity	596.36	106.15	435.44	841.59
SumIntensity	8.76171e+07	1.47248e+07	65031236	115769546
