# Supplementary material for: Correction: It’s All in Your Mind: Determining Germ Cell Fate by Neuronal IRE-1 in C. elegans
Source: PLoS Genet. 2023 Nov 30;19(11):e1011061. doi: 10.1371/journal.pgen.1011061 (PMC10688620; doi:10.1371/journal.pgen.1011061)
Supplement: S4 File — Since images include multiple worms, images were independently measured several times to achieve measurements for distinct worms in one shared image. Only animals whose body was fully imaged (at least from front to back intestine) were measured. Exposure levels were maintained constant per worm strain. (ZIP) [file pgen.1011061.s004.zip › Fig.S1 - Original files/Fig S1 RAW data and photos - JPEG/reporters on PAD12 or TFG-1 RNAi - 7.5.23 _ 1 rep JPEG/CL2166- gst-4_gfp + TFG-1 RNAi - 7.5.23.xlsx]

## Sheet: Manual Measurement Data Export
Item	Source	Area	EqDiameter	MeanIntensity	SumIntensity	Comment
1	tfg (3) cl2166297.tif	57545.3	270.68	311.47	33077784
2	tfg (3) cl2166297.tif	47237.3	245.24	338.23	29643489
3	tfg (3) cl2166297.tif	59568.8	275.4	317.69	34960053							average SumIntes =		3.26347e+07
4	tfg (3) cl2166297.tif	62807	282.79	216.92	24612378							average MeanIntes =		282.42
5	tfg (3) cl2166297.tif	60919.8	278.51	336.3	37806800
6	tfg (3) cl2166298.tif	71606.2	301.95	279.81	36913263
7	tfg (3) cl2166298.tif	62820.5	282.82	316.35	36800020
8	tfg (3) cl2166299.tif	73624	306.17	243.47	33002876
9	tfg (3) cl2166299.tif	69270.8	296.98	313.05	40151599
10	tfg (3) cl2166299.tif	62430.4	281.94	252.21	29044036
11	tfg (3) cl2166299.tif	65697.7	289.22	240.95	29222027
12	tfg (3) cl2166299.tif	54792.4	264.13	239.26	24171200
13	tfg (3) cl2166299.tif	52303.8	258.06	362.07	35059134
14	tfg (3) cl2166300.tif	61051.2	278.81	273.27	30819453
15	tfg (3) cl2166300.tif	72676.6	304.2	212.75	28447207
16	tfg (3) cl2166300.tif	69711.8	297.93	226.78	29148125
17	tfg (3) cl2166300.tif	67633.6	293.45	284.84	35465573
18	tfg (3) cl2166300.tif	57107.2	269.65	301.02	31702822
19	tfg (3) cl2166301.tif	59366.3	274.93	234.65	25700029
20	tfg (3) cl2166301.tif	59624.3	275.53	274.27	30079539
21	tfg (3) cl2166301.tif	63677.4	284.74	273.42	32120505
22	tfg (3) cl2166301.tif	85072.1	329.12	197.32	30927259
23	tfg (3) cl2166293.tif	64172.2	285.84	348.05	41181801
24	tfg (3) cl2166293.tif	54127.1	262.52	311.96	31207148
25	tfg (3) cl2166293.tif	68290.4	294.87	354.4	44602995
Feature	Mean	St.Dev	Minimum	Maximum
Area	63325.4	7813.77	47237.3	85072.1
EqDiameter	283.42	17.39	245.24	329.12
MeanIntensity	282.42	47.02	197.32	362.07
SumIntensity	3.26347e+07	4.97192e+06	24171200	44602995
