# Supplementary material for: Correction: It’s All in Your Mind: Determining Germ Cell Fate by Neuronal IRE-1 in C. elegans
Source: PLoS Genet. 2023 Nov 30;19(11):e1011061. doi: 10.1371/journal.pgen.1011061 (PMC10688620; doi:10.1371/journal.pgen.1011061)
Supplement: S4 File — Since images include multiple worms, images were independently measured several times to achieve measurements for distinct worms in one shared image. Only animals whose body was fully imaged (at least from front to back intestine) were measured. Exposure levels were maintained constant per worm strain. (ZIP) [file pgen.1011061.s004.zip › Fig.S1 - Original files/Fig S1 RAW data and photos - JPEG/reporters on PAD12 or TFG-1 RNAi - 7.5.23 _ 1 rep JPEG/grouped file of 1_rep - day-1 reporters - 7.5.23.xlsx]

## Sheet: CF2260-Phsp-4_gfp+control RNAi
Item	Source	Area	EqDiameter	MeanIntensity	SumIntensity	Comment	normalize
1	pad-12 (2)+cf2260268.tif	68225.5	294.73	292.59	36735590		0.927337
2	pad-12 (2)+cf2260268.tif	59935.5	276.25	322.97	35722495		0.901763
3	pad-12 (2)+cf2260268.tif	70200.4	298.97	370.2	47959494		1.21067
4	pad-12 (2)+cf2260269.tif	61787.2	280.48	354.98	40520579		1.02288							average SumInte =		3.96141e+07
5	pad-12 (2)+cf2260269.tif	66154	290.22	325.37	39710805		1.00244							average MeanInte =		333.409
6	pad-12 (2)+cf2260267.tif	67481.9	293.12	376.77	46906365		1.18408
7	pad-12 (2)+cf2260267.tif	63138.5	283.53	298.21	34682288		0.875504
8	pad-12 (2)+cf2260267.tif	66219.8	290.37	314.93	38426215		0.970014
9	pad-12 (2)+cf2260267.tif	48219.6	247.78	358.71	31968619		0.807001					* note that every picture includes few worms that where scored for their fluoresence intensity.
10	pad-12 (2)+cf2260270.tif	73844	306.63	283.25	38598702		0.974368
11	pad-12 (2)+cf2260270.tif	71277.2	301.25	288.32	37768045		0.953399
12	pad-12 (2)+cf2260270.tif	66509.8	291	282.9	34519946		0.871406
13	pad-12 (2)+cf2260271.tif	60723.4	278.06	336.84	37798456		0.954167
14	pad-12 (2)+cf2260271.tif	65442.3	288.66	297.33	35926381		0.906909
15	pad-12 (2)+cf2260272.tif	72591	304.02	342.25	45773624		1.15549
16	pad-12 (2)+cf2260272.tif	56351.5	267.86	326.23	33847068		0.85442
17	pad-12 (2)+cf2260272.tif	63030.4	283.29	357.57	41509240		1.04784
18	pad-12 (2)+cf2260272.tif	79816.2	318.79	309.07	45430702		1.14683
19	pad-12 (2)+cf2260273.tif	67394.5	292.93	284.04	35350730		0.892378
20	pad-12 (2)+cf2260273.tif	59006.1	274.1	385.26	41985769		1.05987
21	pad-12 (2)+cf2260264.tif	62381.6	281.83	362.01	41685312		1.05229
22	pad-12 (2)+cf2260264.tif	63023.7	283.27	314.72	36592547		0.923726
23	pad-12 (2)+cf2260264.tif	57909.8	271.54	391.72	41821528		1.05572
24	pad-12 (2)+cf2260264.tif	59418	275.05	397.4	43588226		1.10032
25	pad-12 (2)+cf2260265.tif	68320.1	294.94	361.58	45523318		1.14917
Feature	Mean	St.Dev	Minimum	Maximum
Area	64736.1	6339.67	48219.6	79816.2			1	av normalize
EqDiameter	286.75	14.18	247.78	318.79			0.112891	st.dev normalize
MeanIntensity	333.41	35.81	282.9	397.4
SumIntensity	3.96141e+07	4.38171e+06	31968619	47959494

## Sheet: CF2260-Phsp-4_gfp+tfg-1 RNAi
Item	Source	Area	EqDiameter	MeanIntensity	SumIntensity	Comment	normalize
1	tfg (3)+cf2260280.tif	59349.5	274.89	790.88	86480455		2.18307
2	tfg (3)+cf2260280.tif	58158.4	272.12	893	95413004		2.40856
3	tfg (3)+cf2260280.tif	62570.3	282.25	1066.84	123340053		3.11354
4	tfg (3)+cf2260280.tif	70385.5	299.36	832.42	108000976		2.72633
5	tfg (3)+cf2260281.tif	67439	293.03	872.45	108376804		2.73582			average SumInte =		1.16682e+08
6	tfg (3)+cf2260281.tif	59258	274.68	830.75	90962268		2.29621			average MeanInte =		928.155
7	tfg (3)+cf2260274.tif	70357.5	299.3	1201.15	155805756		3.93309
8	tfg (3)+cf2260274.tif	68185.4	294.65	946.67	118939125		3.00245
9	tfg (3)+cf2260274.tif	62063.1	281.11	953.41	109062727		2.75313
10	tfg (3)+cf2260274.tif	65794.1	289.43	881.86	107055147		2.70245				* note that every picture includes few worms that where scored for their fluoresence intensity.
11	tfg (3)+cf2260274.tif	60933.9	278.54	884.11	99115223		2.50202
12	tfg (3)+cf2260275.tif	67839.6	293.9	843.99	105357166		2.65959
13	tfg (3)+cf2260275.tif	76981.5	313.07	1137.44	161149984		4.068
14	tfg (3)+cf2260275.tif	71860.2	302.48	932.51	123320766		3.11305			average SumInte of CF2260 + control =		3.96141e+07
15	tfg (3)+cf2260275.tif	57684.1	271.01	935.98	99693566		2.51662
16	tfg (3)+cf2260277.tif	64592.9	286.78	1123.95	133579786		3.37203
17	tfg (3)+cf2260277.tif	72953	304.77	742.55	99621964		2.51481
18	tfg (3)+cf2260278.tif	58244.3	272.32	1074.06	115348441		2.9118
19	tfg (3)+cf2260278.tif	57518.6	270.62	1098.54	116835137		2.94933
20	tfg (3)+cf2260278.tif	64757.5	287.14	945.63	112874554		2.84935
21	tfg (3)+cf2260278.tif	76771.5	312.65	923.04	130675455		3.29871
22	tfg (3)+cf2260279.tif	81521.2	322.17	935.77	140549282		3.54796
23	tfg (3)+cf2260276.tif	72434.4	303.69	963.73	128540341		3.24481
24	tfg (3)+cf2260276.tif	95899.8	349.43	703.6	122914895		3.10281
25	tfg (3)+cf2260276.tif	97921.6	353.1	689.54	124034164		3.13106
Feature	Mean	St.Dev	Minimum	Maximum
Area	68859	10521.6	57518.6	97921.6			2.94546	average normalize
EqDiameter	295.3	21.72	270.62	353.1			0.467743	st.dev normalize
MeanIntensity	928.16	130.19	689.54	1201.15
SumIntensity	1.16682e+08	1.81548e+07	86480455	161149984

## Sheet: CL2166-Pgst-4_gfp+control RNAi
Item	Source	Area	EqDiameter	MeanIntensity	SumIntensity	Comment	normalize
1	pad-12 (2) cl2166288.tif	76989.3	313.09	570.73	81113927		0.925777
2	pad-12 (2) cl2166288.tif	74319.2	307.61	841.59	115286445		1.3158
3	pad-12 (2) cl2166289.tif	80764.9	320.68	701.98	104460694		1.19224
4	pad-12 (2) cl2166289.tif	66137.1	290.19	712.14	85758228		0.978784					avergae SumInte =		8.76171e+07
5	pad-12 (2) cl2166290.tif	78087	315.31	525.07	75691776		0.863893					average MeanInte =		596.357
6	pad-12 (2) cl2166290.tif	78726.6	316.6	602.78	87280163		0.996154
7	pad-12 (2) cl2166290.tif	74625.7	308.25	566.98	78036225		0.890651
8	pad-12 (2) cl2166291.tif	86816.4	332.47	634.23	101035756		1.15315				* note that every picture includes few worms that where scored for their fluoresence intensity.
9	pad-12 (2) cl2166292.tif	79520.1	318.2	507.58	74306835		0.848086
10	pad-12 (2) cl2166292.tif	75568.6	310.19	484.7	67356968		0.768765
11	pad-12 (2) cl2166292.tif	81084.6	321.31	435.44	65031236		0.742221
12	pad-12 (2) cl2166282.tif	76321.6	311.73	573.7	80574261		0.919618
13	pad-12 (2) cl2166282.tif	83224.1	325.52	512.3	78533582		0.896327
14	pad-12 (2) cl2166283.tif	91781.2	341.85	649.19	109802662		1.25321
15	pad-12 (2) cl2166283.tif	91738.2	341.77	470.93	79616053		0.908682
16	pad-12 (2) cl2166283.tif	73436.3	305.78	704.58	95322953		1.08795
17	pad-12 (2) cl2166284.tif	75492.8	310.03	832.75	115769546		1.32131
18	pad-12 (2) cl2166284.tif	75832.9	310.73	711.59	99479187		1.13539
19	pad-12 (2) cl2166284.tif	71915.4	302.6	619.88	82152253		0.937628
20	pad-12 (2) cl2166284.tif	85090.3	329.15	437.31	68473488		0.781508
21	pad-12 (2) cl2166285.tif	72496.7	303.82	531.49	70827545		0.808376
22	pad-12 (2) cl2166285.tif	89422.4	337.43	560.47	92036038		1.05043
23	pad-12 (2) cl2166285.tif	83939.2	326.92	601.08	92839508		1.0596
24	pad-12 (2) cl2166285.tif	84358.3	327.73	530.87	82498077		0.941575
25	pad-12 (2) cl2166286.tif	98656.1	354.42	589.57	107144060		1.22287
Feature	Mean	St.Dev	Minimum	Maximum
Area	80253.8	7305.73	66137.1	98656.1
EqDiameter	319.33	14.41	290.19	354.42			1	average normalize
MeanIntensity	596.36	106.15	435.44	841.59			0.171524	st.dev normalize
SumIntensity	8.76171e+07	1.47248e+07	65031236	115769546

## Sheet: CL2166-Pgst-4_gfp+tfg-1 RNAi
Item	Source	Area	EqDiameter	MeanIntensity	SumIntensity	Comment	normalize
1	tfg (3) cl2166297.tif	57545.3	270.68	311.47	33077784		0.377527
2	tfg (3) cl2166297.tif	47237.3	245.24	338.23	29643489		0.33833
3	tfg (3) cl2166297.tif	59568.8	275.4	317.69	34960053		0.399009					average SumIntes =		3.26347e+07					avergae SumInte of CL2166 - Pgst-4_gfp + tfg-1 =		8.76171e+07
4	tfg (3) cl2166297.tif	62807	282.79	216.92	24612378		0.280908					average MeanIntes =		282.42
5	tfg (3) cl2166297.tif	60919.8	278.51	336.3	37806800		0.4315
6	tfg (3) cl2166298.tif	71606.2	301.95	279.81	36913263		0.421302
7	tfg (3) cl2166298.tif	62820.5	282.82	316.35	36800020		0.42001
8	tfg (3) cl2166299.tif	73624	306.17	243.47	33002876		0.376672				* note that every picture includes few worms that where scored for their fluoresence intensity.
9	tfg (3) cl2166299.tif	69270.8	296.98	313.05	40151599		0.458262
10	tfg (3) cl2166299.tif	62430.4	281.94	252.21	29044036		0.331488
11	tfg (3) cl2166299.tif	65697.7	289.22	240.95	29222027		0.33352
12	tfg (3) cl2166299.tif	54792.4	264.13	239.26	24171200		0.275873
13	tfg (3) cl2166299.tif	52303.8	258.06	362.07	35059134		0.40014
14	tfg (3) cl2166300.tif	61051.2	278.81	273.27	30819453		0.351752
15	tfg (3) cl2166300.tif	72676.6	304.2	212.75	28447207		0.324676
16	tfg (3) cl2166300.tif	69711.8	297.93	226.78	29148125		0.332676
17	tfg (3) cl2166300.tif	67633.6	293.45	284.84	35465573		0.404779
18	tfg (3) cl2166300.tif	57107.2	269.65	301.02	31702822		0.361834
19	tfg (3) cl2166301.tif	59366.3	274.93	234.65	25700029		0.293322
20	tfg (3) cl2166301.tif	59624.3	275.53	274.27	30079539		0.343307
21	tfg (3) cl2166301.tif	63677.4	284.74	273.42	32120505		0.366601
22	tfg (3) cl2166301.tif	85072.1	329.12	197.32	30927259		0.352982
23	tfg (3) cl2166293.tif	64172.2	285.84	348.05	41181801		0.47002
24	tfg (3) cl2166293.tif	54127.1	262.52	311.96	31207148		0.356176
25	tfg (3) cl2166293.tif	68290.4	294.87	354.4	44602995		0.509067
Feature	Mean	St.Dev	Minimum	Maximum
Area	63325.4	7813.77	47237.3	85072.1
EqDiameter	283.42	17.39	245.24	329.12			0.372469	average normalize
MeanIntensity	282.42	47.02	197.32	362.07			0.0579162	st.dev normalize
SumIntensity	3.26347e+07	4.97192e+06	24171200	44602995

## Sheet: CF1553-Psod-3_gfp+control RNAi
Item	Source	Area	EqDiameter	MeanIntensity	SumIntensity	Comment	normalize
1	pad-12 (2)+) + sod-3 gfp207.tif	74904.6	308.82	245.64	33790916		0.988201
2	pad-12 (2)+) + sod-3 gfp207.tif	71967.6	302.71	219.78	28743531		0.840592
3	pad-12 (2)+) + sod-3 gfp207.tif	74228	307.42	209.46	28288083		0.827273
4	pad-12 (2)+) + sod-3 gfp208.tif	89227.8	337.06	238.09	39198189		1.14633
5	pad-12 (2)+) + sod-3 gfp208.tif	73795	306.53	256.53	34916791		1.02113						avergae SumIntes=		3.41944e+07
6	pad-12 (2)+) + sod-3 gfp208.tif	85348.3	329.65	202.93	31636874		0.925207						avergae MeanIntes=		224.756
7	pad-12 (2)+) + sod-3 gfp209.tif	82918.5	324.92	220.9	33853241		0.990023
8	pad-12 (2)+) + sod-3 gfp209.tif	85288.1	329.53	163.91	25529103		0.746588
9	pad-12 (2)+) + sod-3 gfp209.tif	84879.7	328.74	246.2	38501678		1.12596
10	pad-12 (2)+) + sod-3 gfp209.tif	81042.5	321.23	204.41	30553453		0.893522				* note that every picture includes few worms that where scored for their fluoresence intensity.
11	pad-12 (2)+) + sod-3 gfp210.tif	80867.3	320.88	231.78	34402131		1.00608
12	pad-12 (2)+) + sod-3 gfp210.tif	79504.2	318.16	192.94	28361687		0.829425
13	pad-12 (2)+) + sod-3 gfp211.tif	74543.9	308.08	244.74	33584021		0.98215
14	pad-12 (2)+) + sod-3 gfp211.tif	101786	360	211.07	39658185		1.15979
15	pad-12 (2)+) + sod-3 gfp211.tif	89583.4	337.73	209.12	34177612		0.999509
16	pad-12 (2)+) + sod-3 gfp211.tif	86843.8	332.53	226.63	36231384		1.05957
17	pad-12 (2)+) + sod-3 gfp211.tif	104951	365.55	210.52	40445350		1.18281
18	pad-12 (2)+) + sod-3 gfp211.tif	84692.9	328.38	225.24	35251509		1.03092
19	pad-12 (2)+) + sod-3 gfp212.tif	82195.6	323.5	255.04	38508717		1.12617
20	pad-12 (2)+) + sod-3 gfp212.tif	81371.9	321.88	206.91	31048933		0.908013
21	pad-12 (2)+) + sod-3 gfp212.tif	89610.1	337.78	177.37	29143419		0.852287
22	pad-12 (2)+) + sod-3 gfp212.tif	84703.4	328.4	229	35752766		1.04557
23	pad-12 (2)+) + sod-3 gfp212.tif	87040.6	332.9	250.03	40022733		1.17045
24	pad-12 (2)+) + sod-3 gfp213.tif	79896.6	318.95	246.29	36279038		1.06096
25	pad-12 (2)+) + sod-3 gfp213.tif	68594.2	295.53	294.36	36980352		1.08147
Feature	Mean	St.Dev	Minimum	Maximum
Area	83191.4	8178.85	68594.2	104951
EqDiameter	325.07	15.78	295.53	365.55			1	aveage normalize
MeanIntensity	224.76	27.2	163.91	294.36			0.121613	st.dev normalize
SumIntensity	3.41944e+07	4.07445e+06	25529103	40445350

## Sheet: CF1553-Psod-3_gfp+tfg-1 RNAi
Item	Source	Area	EqDiameter	MeanIntensity	SumIntensity	Comment	normalize
1	tfg (3)+ sod-3 gfp221.tif	69260.6	296.96	204.68	26172694		0.765409
2	tfg (3)+ sod-3 gfp221.tif	69852.9	298.23	195.19	25078552		0.733411
3	tfg (3)+ sod-3 gfp221.tif	65089.2	287.88	181.91	21806244		0.637714											avergae SumIntes of sod-3_gfp + control=		3.41944e+07
4	tfg (3)+ sod-3 gfp221.tif	56140.2	267.36	247.02	25578824		0.748042			average SumIntes=		2.31311e+07
5	tfg (3)+ sod-3 gfp221.tif	77456.9	314.04	199.47	27963060		0.817768			average MeanIntes=		188.328
6	tfg (3)+ sod-3 gfp222.tif	67066.6	292.22	235.43	29116913		0.851511
7	tfg (3)+ sod-3 gfp222.tif	72487.4	303.8	220.09	29289067		0.856546
8	tfg (3)+ sod-3 gfp222.tif	62453.6	281.99	207.07	23851563		0.697529
9	tfg (3)+ sod-3 gfp223.tif	73722.1	306.38	138.89	18876153		0.552025		* note that every picture includes few worms that where scored for their fluoresence intensity.
10	tfg (3)+ sod-3 gfp223.tif	73276.1	305.45	161.34	21808728		0.637787
11	tfg (3)+ sod-3 gfp223.tif	75800.5	310.66	175.4	24482595		0.715983
12	tfg (3)+ sod-3 gfp223.tif	67966	294.17	182.97	22951354		0.671202
13	tfg (3)+ sod-3 gfp223.tif	65357.9	288.47	233.4	28119981		0.822357
14	tfg (3)+ sod-3 gfp224.tif	74857.3	308.73	137.85	18994337		0.555481
15	tfg (3)+ sod-3 gfp224.tif	62712.4	282.57	171.57	19813716		0.579444
16	tfg (3)+ sod-3 gfp224.tif	69255.1	296.95	177.99	22653617		0.662495
17	tfg (3)+ sod-3 gfp225.tif	66670.8	291.36	178.47	21941077		0.641657
18	tfg (3)+ sod-3 gfp225.tif	68337.5	294.97	193.07	24333887		0.711634
19	tfg (3)+ sod-3 gfp225.tif	54975.6	264.57	159.35	16071279		0.469998
20	tfg (3)+ sod-3 gfp225.tif	59152.5	274.44	142.59	15530483		0.454182
21	tfg (3)+ sod-3 gfp226.tif	62086.1	281.16	191.26	21948438		0.641873
22	tfg (3)+ sod-3 gfp226.tif	61287.8	279.35	190.02	21488079		0.62841
23	tfg (3)+ sod-3 gfp226.tif	75615.2	310.28	179.84	25052220		0.732641
24	tfg (3)+ sod-3 gfp226.tif	57344.9	270.21	186.46	19752228		0.577645
25	tfg (3)+ sod-3 gfp218.tif	63932.9	285.31	216.86	25603302		0.748757
Feature	Mean	St.Dev	Minimum	Maximum
Area	66886.3	6283.94	54975.6	77456.9
EqDiameter	291.5	13.79	264.57	314.04			0.67646		aveage normalize
MeanIntensity	188.33	28.14	137.85	247.02			0.108301		st.dev normalize
SumIntensity	2.31311e+07	3.62847e+06	15530483	29289067

## Sheet: SJ4100 - Phsp-6_gfp+control RNA
Item	Source	Area	EqDiameter	MeanIntensity	SumIntensity	Comment	normalize
1	pad12 (2) +sj4100247.tif	87106.6	333.03	137.24	22002566		1.46423
2	pad12 (2) +sj4100247.tif	61379.2	279.55	105.64	11925506		0.793622
3	pad12 (2) +sj4100247.tif	90166.9	338.83	96.76	16059246		1.06872
4	pad12 (2) +sj4100248.tif	54235.5	262.78	104.63	10455602		0.695803
5	pad12 (2) +sj4100248.tif	61173.5	279.09	93.26	10581509		0.704182
6	pad12 (2) +sj4100249.tif	69848.3	298.22	139.77	17987090		1.19701					avergae SumInes =		1.50267e+07
7	pad12 (2) +sj4100249.tif	71778.6	302.31	155.21	20516108		1.36531					avergae MeanIntes=		121.723
8	pad12 (2) +sj4100249.tif	65005.8	287.69	128.02	15275810		1.01658
9	pad12 (2) +sj4100250.tif	62774.2	282.71	150.43	17406552		1.15838
10	pad12 (2) +sj4100251.tif	69883.1	298.29	134.41	17353712		1.15486				* note that every picture includes few worms that where scored for their fluoresence intensity.
11	pad12 (2) +sj4100251.tif	70055.5	298.66	119.49	15451148		1.02825
12	pad12 (2) +sj4100251.tif	68429.1	295.17	110.48	13929728		0.927
13	pad12 (2) +sj4100251.tif	62100.3	281.19	106.03	12136329		0.807652
14	pad12 (2) +sj4100252.tif	68592.9	295.53	94.54	11953854		0.795509
15	pad12 (2) +sj4100252.tif	79537.6	318.23	89.47	13101189		0.871862
16	pad12 (2) +sj4100253.tif	77898.3	314.93	97.17	13925706		0.926732
17	pad12 (2) +sj4100253.tif	72860.8	304.58	138.5	18616531		1.2389
18	pad12 (2) +sj4100253.tif	56008.3	267.04	119.87	12394660		0.824844
19	pad12 (2) +sj4100253.tif	53474	260.93	182.52	17995845		1.19759
20	pad12 (2) +sj4100253.tif	70358	299.3	93.28	12085803		0.80429
21	pad12 (2) +sj4100253.tif	56189.6	267.47	167.8	17437481		1.16043
22	pad12 (2) +sj4100253.tif	52309.8	258.08	123.62	11928098		0.793795
23	pad12 (2) +sj4100254.tif	58454.4	272.81	118.75	12793651		0.851396
24	pad12 (2) +sj4100254.tif	71079.9	300.84	142.86	18657769		1.24164
25	pad12 (2) +sj4100254.tif	79609.2	318.37	93.33	13695424		0.911407
Feature	Mean	St.Dev	Minimum	Maximum
Area	67612.4	9931.34	52309.8	90166.9			1	average normalize
EqDiameter	292.63	21.38	258.08	338.83			0.213394	st.dev normalize
MeanIntensity	121.72	25.01	89.47	182.52
SumIntensity	1.50267e+07	3.14181e+06	10455602	22002566

## Sheet: SJ4100 - Phsp-6_gfp+tfg-1 RNAi
Item	Source	Area	EqDiameter	MeanIntensity	SumIntensity	Comment	normalize
1	tfg (3) +sj4100260.tif	96977.4	351.39	31.33	5605832		0.373059
2	tfg (3) +sj4100260.tif	53769	261.65	58.21	5745304		0.38234
3	tfg (3) +sj4100259.tif	79054.9	317.26	45.86	6669969		0.443875					average SumIntes=		5.34439e+06						avergae SumInes of SJ4100 + control =		1.50267e+07
4	tfg (3) +sj4100259.tif	94902.4	347.61	31.48	5447931		0.362551					average MeanIntes=		39.1108
5	tfg (3) +sj4100259.tif	63414.7	284.15	38.09	4432825		0.294997
6	tfg (3) +sj4100262.tif	84644.9	328.29	38.77	6037710		0.401799
7	tfg (3) +sj4100262.tif	74836.1	308.68	46.21	6369436		0.423875
8	tfg (3) +sj4100262.tif	73831.4	306.6	44.86	6091694		0.405392
9	tfg (3) +sj4100263.tif	93365.2	344.78	34.05	5837783		0.388495				* note that every picture includes few worms that where scored for their fluoresence intensity.
10	tfg (3) +sj4100263.tif	85630.3	330.19	32.55	5122837		0.340916
11	tfg (3) +sj4100256.tif	55571.9	266	54.38	5560587		0.370048
12	tfg (3) +sj4100256.tif	72058.1	302.9	48.94	6501818		0.432685
13	tfg (3) +sj4100256.tif	61141.1	279.01	36.14	4043469		0.269086
14	tfg (3) +sj4100256.tif	65807.2	289.46	31.67	3853345		0.256434
15	tfg (3) +sj4100256.tif	70282.5	299.14	35.1	4548073		0.302667
16	tfg (3) +sj4100256.tif	59527.3	275.3	33.19	3633182		0.241782
17	tfg (3) +sj4100256.tif	73333.3	305.57	41.61	5642692		0.375512
18	tfg (3) +sj4100257.tif	78837.6	316.83	41.42	6020106		0.400628
19	tfg (3) +sj4100257.tif	66822	291.69	32.46	3997236		0.266009
20	tfg (3) +sj4100257.tif	66646.1	291.3	28.6	4173169		0.277717
21	tfg (3) +sj4100257.tif	73111.3	305.1	41.69	5628552		0.374571
22	tfg (3) +sj4100258.tif	79931.4	319.02	40.71	6003082		0.399495
23	tfg (3) +sj4100258.tif	81964.2	323.05	39.93	6037673		0.401797
24	tfg (3) +sj4100258.tif	73678.9	306.29	31.59	4282179		0.284972
25	tfg (3) +sj4100258.tif	88215.9	335.14	38.93	6323367		0.420809
Feature	Mean	St.Dev	Minimum	Maximum
Area	74694.2	11583.1	53769	96977.4
EqDiameter	307.46	23.96	261.65	351.39			0.35566	average normalize
MeanIntensity	39.11	7.38	28.6	58.21			0.0620852	st.dev normalize
SumIntensity	5.34439e+06	914085	3633182	6669969

## Sheet: CL2070 - Phsp-16.2_gfp+control
Item	Source	Area	EqDiameter	MeanIntensity	SumIntensity	Comment	normalize
1	pad-12 (2) +phsp16.2 gfp231.tif	91271.4	340.9	1059.42	177878038		1.3041
2	pad-12 (2) +phsp16.2 gfp231.tif	84479.5	327.97	1118.91	174298967		1.27786
3	pad-12 (2) +phsp16.2 gfp231.tif	83237.1	325.55	1052.97	161811163		1.18631
4	pad-12 (2) +phsp16.2 gfp233.tif	67076.9	292.24	1045.65	129114178		0.946594
5	pad-12 (2) +phsp16.2 gfp233.tif	70587.4	299.79	1065.91	138986474		1.01897
6	pad-12 (2) +phsp16.2 gfp233.tif	65255.2	288.25	1173.64	141227954		1.03541
7	pad-12 (2) +phsp16.2 gfp236.tif	73243.4	305.38	977.77	132033995		0.968001						average SumIntes =		136398679
8	pad-12 (2) +phsp16.2 gfp236.tif	73951	306.85	932.62	127374967		0.933843						average MeanIntes =		1032.66
9	pad-12 (2) +phsp16.2 gfp236.tif	61653.2	280.18	943.77	107016891		0.784589
10	pad-12 (2) +phsp16.2 gfp236.tif	78391.1	315.93	897.7	129778477		0.951464
11	pad-12 (2) +phsp16.2 gfp228.tif	80618.7	320.39	1071.08	158833414		1.16448
12	pad-12 (2) +phsp16.2 gfp228.tif	73448.3	305.81	1054.22	142260005		1.04297					* note that every picture includes few worms that where scored for their fluoresence intensity.
13	pad-12 (2) +phsp16.2 gfp228.tif	71701.6	302.15	1101.04	145381979		1.06586
14	pad-12 (2) +phsp16.2 gfp229.tif	72695.3	304.23	1023.85	136923417		1.00385
15	pad-12 (2) +phsp16.2 gfp229.tif	68184.8	294.64	1066.01	133951056		0.982055
16	pad-12 (2) +phsp16.2 gfp229.tif	71560.9	301.85	1088.28	143435779		1.05159
17	pad-12 (2) +phsp16.2 gfp233.tif	70508.9	299.62	980.05	127100236		0.931829
18	pad-12 (2) +phsp16.2 gfp233.tif	65146.8	288.01	1092.31	129846744		0.951965
19	pad-12 (2) +phsp16.2 gfp233.tif	58978.5	274.03	1010.7	109787421		0.804901
20	pad-12 (2) +phsp16.2 gfp234.tif	71180.9	301.05	931.71	122339630		0.896927
21	pad-12 (2) +phsp16.2 gfp234.tif	68469.1	295.26	1073.62	134749046		0.987906
22	pad-12 (2) +phsp16.2 gfp234.tif	62728.4	282.61	982.29	113726061		0.833777
23	pad-12 (2) +phsp16.2 gfp234.tif	61969.8	280.9	987.53	111222059		0.815419
24	pad-12 (2) +phsp16.2 gfp234.tif	72880.6	304.62	942.6	126635319		0.92842
25	pad-12 (2) +phsp16.2 gfp234.tif	73644.5	306.21	1142.82	154253705		1.1309
Feature	Mean	St.Dev	Minimum	Maximum
Area	71714.5	7456.47	58978.5	91271.4
EqDiameter	301.78	15.52	274.03	340.9			1	average normalize
MeanIntensity	1032.66	70.22	897.7	1173.64			0.135248	st.dev normalize
SumIntensity	136398679	1.80749e+07	107016891	177878038

## Sheet: CL2070- Phsp-16.2_gfp+tfg-1 RNA
Item	Source	Area	EqDiameter	MeanIntensity	SumIntensity	Comment	normalize
1	tfg (3) +phsp16.2 gfp242.tif	40267.7	226.43	1093.23	81653064		0.598635
2	tfg (3) +phsp16.2 gfp242.tif	43892.8	236.4	1175.29	95091425		0.697158		average SumIntes=		8.70099e+07								average SumIntes of CL2070 + tfg-1 =		136398679
3	tfg (3) +phsp16.2 gfp242.tif	50933.2	254.66	1080.43	101561135		0.74459		average MeanIntes=		1097.35
4	tfg (3) +phsp16.2 gfp242.tif	49181.1	250.24	1112.6	100755518		0.738684
5	tfg (3) +phsp16.2 gfp242.tif	42433.6	232.44	1110.68	86953033		0.637492
6	tfg (3) +phsp16.2 gfp242.tif	37076.3	217.27	1070.05	73288992		0.537315
7	tfg (3) +phsp16.2 gfp242.tif	38139.3	220.36	1089.28	76670073		0.562103
8	tfg (3) +phsp16.2 gfp242.tif	51644.2	256.43	947.92	90224790		0.661478		* note that every picture includes few worms that where scored for their fluoresence intensity.
9	tfg (3) +phsp16.2 gfp238.tif	37809.8	219.41	1185.15	82748698		0.606668
10	tfg (3) +phsp16.2 gfp238.tif	44446.2	237.89	1195.69	98469562		0.721925
11	tfg (3) +phsp16.2 gfp238.tif	37355.4	218.09	1025.09	70813968		0.519169
12	tfg (3) +phsp16.2 gfp238.tif	39372.3	223.9	1185.91	86176438		0.631798
13	tfg (3) +phsp16.2 gfp238.tif	39927.6	225.47	1048.89	77310296		0.566797
14	tfg (3) +phsp16.2 gfp238.tif	37952.1	219.82	1264.67	88776026		0.650857
15	tfg (3) +phsp16.2 gfp238.tif	38271.2	220.75	1159.06	81905166		0.600484
16	tfg (3) +phsp16.2 gfp238.tif	40515.3	227.12	1092.77	81862357		0.60017
17	tfg (3) +phsp16.2 gfp238.tif	44022.7	236.75	983.9	80121023		0.587403
18	tfg (3) +phsp16.2 gfp238.tif	54782.7	264.11	1112.41	111986497		0.821023
19	tfg (3) +phsp16.2 gfp242.tif	44374.3	237.7	1084.81	88946052		0.652103
20	tfg (3) +phsp16.2 gfp242.tif	42273.1	232	1078.39	84091712		0.616514
21	tfg (3) +phsp16.2 gfp242.tif	51609.5	256.34	947.05	90241922		0.661604
22	tfg (3) +phsp16.2 gfp242.tif	38299.2	220.83	1071.33	75633754		0.554505
23	tfg (3) +phsp16.2 gfp242.tif	48141	247.58	1079.43	95672357		0.701417
24	tfg (3) +phsp16.2 gfp238.tif	40080	225.9	1044.2	77264278		0.566459
25	tfg (3) +phsp16.2 gfp238.tif	44075.7	236.89	1195.56	97028131		0.711357
Feature	Mean	St.Dev	Minimum	Maximum
Area	43075.1	5119.22	37076.3	54782.7			0.637908	average normalize
EqDiameter	233.79	13.66	217.27	264.11			0.0741685	st.dev normalize
MeanIntensity	1097.35	75.95	947.05	1264.67
SumIntensity	8.70099e+07	9.91209e+06	70813968	111986497
