# Supplementary material for: Correction: It’s All in Your Mind: Determining Germ Cell Fate by Neuronal IRE-1 in C. elegans
Source: PLoS Genet. 2023 Nov 30;19(11):e1011061. doi: 10.1371/journal.pgen.1011061 (PMC10688620; doi:10.1371/journal.pgen.1011061)
Supplement: S5 File — (ZIP) [file pgen.1011061.s005.zip]

Archive with 115 entries (110 files):
- Fig.S2 - Original files/Fig.S2 graph of apoptotic corpses - 30.5.23.xlsx
- Fig.S2 - Original files/Fig.S2 pictures selected for Figure S2 from rep 1/
- Fig.S2 - Original files/Fig.S2 pictures selected for Figure S2 from rep 1/ced-3(-)+pad1241.tif
- Fig.S2 - Original files/Fig.S2 pictures selected for Figure S2 from rep 1/ced-3(-)+tfg-166.tif
- Fig.S2 - Original files/Fig.S2 pictures selected for Figure S2 from rep 1/n2+pad1233.tif
- Fig.S2 - Original files/Fig.S2 pictures selected for Figure S2 from rep 1/xbp-1(-)_ced-3(-)+pad1288.tif
- Fig.S2 - Original files/Fig.S2 RAW data and photos - JPEG/
- Fig.S2 - Original files/Fig.S2 RAW data and photos - JPEG/syto12 staining - Fig. S2 - 1_rep - 14.5.23/
- Fig.S2 - Original files/Fig.S2 RAW data and photos - JPEG/syto12 staining - Fig. S2 - 1_rep - 14.5.23/1_rep apoptosis scoring - Fig S2 - 14.5.23.xlsx
- Fig.S2 - Original files/Fig.S2 RAW data and photos - JPEG/syto12 staining - Fig. S2 - 1_rep - 14.5.23/ced-3(-)+pad1236.jpg
- Fig.S2 - Original files/Fig.S2 RAW data and photos - JPEG/syto12 staining - Fig. S2 - 1_rep - 14.5.23/ced-3(-)+pad1237.jpg
- Fig.S2 - Original files/Fig.S2 RAW data and photos - JPEG/syto12 staining - Fig. S2 - 1_rep - 14.5.23/ced-3(-)+pad1238.jpg
- Fig.S2 - Original files/Fig.S2 RAW data and photos - JPEG/syto12 staining - Fig. S2 - 1_rep - 14.5.23/ced-3(-)+pad1239.jpg
- Fig.S2 - Original files/Fig.S2 RAW data and photos - JPEG/syto12 staining - Fig. S2 - 1_rep - 14.5.23/ced-3(-)+pad1240.jpg
- Fig.S2 - Original files/Fig.S2 RAW data and photos - JPEG/syto12 staining - Fig. S2 - 1_rep - 14.5.23/ced-3(-)+pad1241.jpg
- Fig.S2 - Original files/Fig.S2 RAW data and photos - JPEG/syto12 staining - Fig. S2 - 1_rep - 14.5.23/ced-3(-)+pad1242.jpg
- Fig.S2 - Original files/Fig.S2 RAW data and photos - JPEG/syto12 staining - Fig. S2 - 1_rep - 14.5.23/ced-3(-)+pad1243.jpg
- Fig.S2 - Original files/Fig.S2 RAW data and photos - JPEG/syto12 staining - Fig. S2 - 1_rep - 14.5.23/ced-3(-)+pad1244.jpg
- Fig.S2 - Original files/Fig.S2 RAW data and photos - JPEG/syto12 staining - Fig. S2 - 1_rep - 14.5.23/ced-3(-)+pad1245.jpg
- Fig.S2 - Original files/Fig.S2 RAW data and photos - JPEG/syto12 staining - Fig. S2 - 1_rep - 14.5.23/ced-3(-)+pad1246.jpg
- Fig.S2 - Original files/Fig.S2 RAW data and photos - JPEG/syto12 staining - Fig. S2 - 1_rep - 14.5.23/ced-3(-)+pad1247.jpg
- Fig.S2 - Original files/Fig.S2 RAW data and photos - JPEG/syto12 staining - Fig. S2 - 1_rep - 14.5.23/ced-3(-)+pad1248.jpg
- Fig.S2 - Original files/Fig.S2 RAW data and photos - JPEG/syto12 staining - Fig. S2 - 1_rep - 14.5.23/ced-3(-)+pad1249.jpg
- Fig.S2 - Original files/Fig.S2 RAW data and photos - JPEG/syto12 staining - Fig. S2 - 1_rep - 14.5.23/ced-3(-)+pad1250.jpg
- Fig.S2 - Original files/Fig.S2 RAW data and photos - JPEG/syto12 staining - Fig. S2 - 1_rep - 14.5.23/ced-3(-)+pad1251.jpg
- Fig.S2 - Original files/Fig.S2 RAW data and photos - JPEG/syto12 staining - Fig. S2 - 1_rep - 14.5.23/ced-3(-)+pad1252.jpg
- Fig.S2 - Original files/Fig.S2 RAW data and photos - JPEG/syto12 staining - Fig. S2 - 1_rep - 14.5.23/ced-3(-)+pad1253.jpg
- Fig.S2 - Original files/Fig.S2 RAW data and photos - JPEG/syto12 staining - Fig. S2 - 1_rep - 14.5.23/ced-3(-)+pad1254.jpg
- Fig.S2 - Original files/Fig.S2 RAW data and photos - JPEG/syto12 staining - Fig. S2 - 1_rep - 14.5.23/ced-3(-)+pad1255.jpg
- Fig.S2 - Original files/Fig.S2 RAW data and photos - JPEG/syto12 staining - Fig. S2 - 1_rep - 14.5.23/ced-3(-)+tfg-156.jpg
- Fig.S2 - Original files/Fig.S2 RAW data and photos - JPEG/syto12 staining - Fig. S2 - 1_rep - 14.5.23/ced-3(-)+tfg-157.jpg
- Fig.S2 - Original files/Fig.S2 RAW data and photos - JPEG/syto12 staining - Fig. S2 - 1_rep - 14.5.23/ced-3(-)+tfg-158.jpg
- Fig.S2 - Original files/Fig.S2 RAW data and photos - JPEG/syto12 staining - Fig. S2 - 1_rep - 14.5.23/ced-3(-)+tfg-159.jpg
- Fig.S2 - Original files/Fig.S2 RAW data and photos - JPEG/syto12 staining - Fig. S2 - 1_rep - 14.5.23/ced-3(-)+tfg-160.jpg
- Fig.S2 - Original files/Fig.S2 RAW data and photos - JPEG/syto12 staining - Fig. S2 - 1_rep - 14.5.23/ced-3(-)+tfg-161.jpg
- Fig.S2 - Original files/Fig.S2 RAW data and photos - JPEG/syto12 staining - Fig. S2 - 1_rep - 14.5.23/ced-3(-)+tfg-162.jpg
- Fig.S2 - Original files/Fig.S2 RAW data and photos - JPEG/syto12 staining - Fig. S2 - 1_rep - 14.5.23/ced-3(-)+tfg-163.jpg
- Fig.S2 - Original files/Fig.S2 RAW data and photos - JPEG/syto12 staining - Fig. S2 - 1_rep - 14.5.23/ced-3(-)+tfg-164.jpg
- Fig.S2 - Original files/Fig.S2 RAW data and photos - JPEG/syto12 staining - Fig. S2 - 1_rep - 14.5.23/ced-3(-)+tfg-165.jpg
- Fig.S2 - Original files/Fig.S2 RAW data and photos - JPEG/syto12 staining - Fig. S2 - 1_rep - 14.5.23/ced-3(-)+tfg-166.jpg
- Fig.S2 - Original files/Fig.S2 RAW data and photos - JPEG/syto12 staining - Fig. S2 - 1_rep - 14.5.23/ced-3(-)+tfg-167.jpg
- Fig.S2 - Original files/Fig.S2 RAW data and photos - JPEG/syto12 staining - Fig. S2 - 1_rep - 14.5.23/ced-3(-)+tfg-168.jpg
- Fig.S2 - Original files/Fig.S2 RAW data and photos - JPEG/syto12 staining - Fig. S2 - 1_rep - 14.5.23/ced-3(-)+tfg-169.jpg
- Fig.S2 - Original files/Fig.S2 RAW data and photos - JPEG/syto12 staining - Fig. S2 - 1_rep - 14.5.23/ced-3(-)+tfg-170.jpg
- Fig.S2 - Original files/Fig.S2 RAW data and photos - JPEG/syto12 staining - Fig. S2 - 1_rep - 14.5.23/ced-3(-)+tfg-171.jpg
- Fig.S2 - Original files/Fig.S2 RAW data and photos - JPEG/syto12 staining - Fig. S2 - 1_rep - 14.5.23/n2+pad1221.jpg
- Fig.S2 - Original files/Fig.S2 RAW data and photos - JPEG/syto12 staining - Fig. S2 - 1_rep - 14.5.23/n2+pad1222.jpg
- Fig.S2 - Original files/Fig.S2 RAW data and photos - JPEG/syto12 staining - Fig. S2 - 1_rep - 14.5.23/n2+pad1223.jpg
- Fig.S2 - Original files/Fig.S2 RAW data and photos - JPEG/syto12 staining - Fig. S2 - 1_rep - 14.5.23/n2+pad1224.jpg
- Fig.S2 - Original files/Fig.S2 RAW data and photos - JPEG/syto12 staining - Fig. S2 - 1_rep - 14.5.23/n2+pad1225.jpg
- Fig.S2 - Original files/Fig.S2 RAW data and photos - JPEG/syto12 staining - Fig. S2 - 1_rep - 14.5.23/n2+pad1226.jpg
- Fig.S2 - Original files/Fig.S2 RAW data and photos - JPEG/syto12 staining - Fig. S2 - 1_rep - 14.5.23/n2+pad1227.jpg
- Fig.S2 - Original files/Fig.S2 RAW data and photos - JPEG/syto12 staining - Fig. S2 - 1_rep - 14.5.23/n2+pad1228.jpg
- Fig.S2 - Original files/Fig.S2 RAW data and photos - JPEG/syto12 staining - Fig. S2 - 1_rep - 14.5.23/n2+pad1229.jpg
- Fig.S2 - Original files/Fig.S2 RAW data and photos - JPEG/syto12 staining - Fig. S2 - 1_rep - 14.5.23/n2+pad1230.jpg
- Fig.S2 - Original files/Fig.S2 RAW data and photos - JPEG/syto12 staining - Fig. S2 - 1_rep - 14.5.23/n2+pad1231.jpg
- Fig.S2 - Original files/Fig.S2 RAW data and photos - JPEG/syto12 staining - Fig. S2 - 1_rep - 14.5.23/n2+pad1232.jpg
- Fig.S2 - Original files/Fig.S2 RAW data and photos - JPEG/syto12 staining - Fig. S2 - 1_rep - 14.5.23/n2+pad1233.jpg
- Fig.S2 - Original files/Fig.S2 RAW data and photos - JPEG/syto12 staining - Fig. S2 - 1_rep - 14.5.23/n2+pad1234.jpg
- Fig.S2 - Original files/Fig.S2 RAW data and photos - JPEG/syto12 staining - Fig. S2 - 1_rep - 14.5.23/n2+pad1235.jpg
- Fig.S2 - Original files/Fig.S2 RAW data and photos - JPEG/syto12 staining - Fig. S2 - 1_rep - 14.5.23/xbp-1(-)_ced-3(-)+pad1272.jpg
- Fig.S2 - Original files/Fig.S2 RAW data and photos - JPEG/syto12 staining - Fig. S2 - 1_rep - 14.5.23/xbp-1(-)_ced-3(-)+pad1273.jpg
- Fig.S2 - Original files/Fig.S2 RAW data and photos - JPEG/syto12 staining - Fig. S2 - 1_rep - 14.5.23/xbp-1(-)_ced-3(-)+pad1274.jpg
- Fig.S2 - Original files/Fig.S2 RAW data and photos - JPEG/syto12 staining - Fig. S2 - 1_rep - 14.5.23/xbp-1(-)_ced-3(-)+pad1275.jpg
- Fig.S2 - Original files/Fig.S2 RAW data and photos - JPEG/syto12 staining - Fig. S2 - 1_rep - 14.5.23/xbp-1(-)_ced-3(-)+pad1276.jpg
- Fig.S2 - Original files/Fig.S2 RAW data and photos - JPEG/syto12 staining - Fig. S2 - 1_rep - 14.5.23/xbp-1(-)_ced-3(-)+pad1277.jpg
- Fig.S2 - Original files/Fig.S2 RAW data and photos - JPEG/syto12 staining - Fig. S2 - 1_rep - 14.5.23/xbp-1(-)_ced-3(-)+pad1278.jpg
- Fig.S2 - Original files/Fig.S2 RAW data and photos - JPEG/syto12 staining - Fig. S2 - 1_rep - 14.5.23/xbp-1(-)_ced-3(-)+pad1279.jpg
- Fig.S2 - Original files/Fig.S2 RAW data and photos - JPEG/syto12 staining - Fig. S2 - 1_rep - 14.5.23/xbp-1(-)_ced-3(-)+pad1280.jpg
- Fig.S2 - Original files/Fig.S2 RAW data and photos - JPEG/syto12 staining - Fig. S2 - 1_rep - 14.5.23/xbp-1(-)_ced-3(-)+pad1281.jpg
- Fig.S2 - Original files/Fig.S2 RAW data and photos - JPEG/syto12 staining - Fig. S2 - 1_rep - 14.5.23/xbp-1(-)_ced-3(-)+pad1282.jpg
- Fig.S2 - Original files/Fig.S2 RAW data and photos - JPEG/syto12 staining - Fig. S2 - 1_rep - 14.5.23/xbp-1(-)_ced-3(-)+pad1283.jpg
- Fig.S2 - Original files/Fig.S2 RAW data and photos - JPEG/syto12 staining - Fig. S2 - 1_rep - 14.5.23/xbp-1(-)_ced-3(-)+pad1284.jpg
- Fig.S2 - Original files/Fig.S2 RAW data and photos - JPEG/syto12 staining - Fig. S2 - 1_rep - 14.5.23/xbp-1(-)_ced-3(-)+pad1285.jpg
- Fig.S2 - Original files/Fig.S2 RAW data and photos - JPEG/syto12 staining - Fig. S2 - 1_rep - 14.5.23/xbp-1(-)_ced-3(-)+pad1286.jpg
- Fig.S2 - Original files/Fig.S2 RAW data and photos - JPEG/syto12 staining - Fig. S2 - 1_rep - 14.5.23/xbp-1(-)_ced-3(-)+pad1287.jpg
- Fig.S2 - Original files/Fig.S2 RAW data and photos - JPEG/syto12 staining - Fig. S2 - 1_rep - 14.5.23/xbp-1(-)_ced-3(-)+pad1288.jpg
- Fig.S2 - Original files/Fig.S2 RAW data and photos - JPEG/syto12 staining - Fig.S2 - 2 rep_15.5.23/
- Fig.S2 - Original files/Fig.S2 RAW data and photos - JPEG/syto12 staining - Fig.S2 - 2 rep_15.5.23/2_rep apoptosis scoring - Fig.S2 - 15.5.23.xlsx
- Fig.S2 - Original files/Fig.S2 RAW data and photos - JPEG/syto12 staining - Fig.S2 - 2 rep_15.5.23/ced-3+pad1274.jpg
- Fig.S2 - Original files/Fig.S2 RAW data and photos - JPEG/syto12 staining - Fig.S2 - 2 rep_15.5.23/ced-3+pad1275.jpg
- Fig.S2 - Original files/Fig.S2 RAW data and photos - JPEG/syto12 staining - Fig.S2 - 2 rep_15.5.23/ced-3+pad1276.jpg
- Fig.S2 - Original files/Fig.S2 RAW data and photos - JPEG/syto12 staining - Fig.S2 - 2 rep_15.5.23/ced-3+pad1277.jpg
- Fig.S2 - Original files/Fig.S2 RAW data and photos - JPEG/syto12 staining - Fig.S2 - 2 rep_15.5.23/ced-3+tfg-178.jpg
- Fig.S2 - Original files/Fig.S2 RAW data and photos - JPEG/syto12 staining - Fig.S2 - 2 rep_15.5.23/ced-3+tfg-179.jpg
- Fig.S2 - Original files/Fig.S2 RAW data and photos - JPEG/syto12 staining - Fig.S2 - 2 rep_15.5.23/ced-3+tfg-180.jpg
- Fig.S2 - Original files/Fig.S2 RAW data and photos - JPEG/syto12 staining - Fig.S2 - 2 rep_15.5.23/ced-3+tfg-181.jpg
- Fig.S2 - Original files/Fig.S2 RAW data and photos - JPEG/syto12 staining - Fig.S2 - 2 rep_15.5.23/n2+pad1264.jpg
- Fig.S2 - Original files/Fig.S2 RAW data and photos - JPEG/syto12 staining - Fig.S2 - 2 rep_15.5.23/n2+pad1265.jpg
- Fig.S2 - Original files/Fig.S2 RAW data and photos - JPEG/syto12 staining - Fig.S2 - 2 rep_15.5.23/n2+pad1266.jpg
- Fig.S2 - Original files/Fig.S2 RAW data and photos - JPEG/syto12 staining - Fig.S2 - 2 rep_15.5.23/n2+pad1267.jpg
- Fig.S2 - Original files/Fig.S2 RAW data and photos - JPEG/syto12 staining - Fig.S2 - 2 rep_15.5.23/xbp-1_ced-3+pad1209.jpg
- Fig.S2 - Original files/Fig.S2 RAW data and photos - JPEG/syto12 staining - Fig.S2 - 2 rep_15.5.23/xbp-1_ced-3+pad1210.jpg
- Fig.S2 - Original files/Fig.S2 RAW data and photos - JPEG/syto12 staining - Fig.S2 - 2 rep_15.5.23/xbp-1_ced-3+pad1211.jpg
- Fig.S2 - Original files/Fig.S2 RAW data and photos - JPEG/syto12 staining - Fig.S2 - 2 rep_15.5.23/xbp-1_ced-3+pad1212.jpg
- Fig.S2 - Original files/Fig.S2 RAW data and photos - JPEG/syto12 staining - Fig.S2 - 2 rep_15.5.23/xbp-1_ced-3+pad1213.jpg
- Fig.S2 - Original files/Fig.S2 RAW data and photos - JPEG/syto12 staining - Fig.S2 - 2 rep_15.5.23/xbp-1_ced-3+pad1214.jpg
- Fig.S2 - Original files/Fig.S2 RAW data and photos - JPEG/syto12 staining - fig.S2 - 3_rep - 22.5.23/
- Fig.S2 - Original files/Fig.S2 RAW data and photos - JPEG/syto12 staining - fig.S2 - 3_rep - 22.5.23/3_rep apoptosis assay scoring - FigS2 - 22.5.23.xlsx
- Fig.S2 - Original files/Fig.S2 RAW data and photos - JPEG/syto12 staining - fig.S2 - 3_rep - 22.5.23/ced-3+pad1272.jpg
- Fig.S2 - Original files/Fig.S2 RAW data and photos - JPEG/syto12 staining - fig.S2 - 3_rep - 22.5.23/ced-3+pad1273.jpg
- Fig.S2 - Original files/Fig.S2 RAW data and photos - JPEG/syto12 staining - fig.S2 - 3_rep - 22.5.23/ced-3+pad1274.jpg
- Fig.S2 - Original files/Fig.S2 RAW data and photos - JPEG/syto12 staining - fig.S2 - 3_rep - 22.5.23/ced-3+pad1275.jpg
- Fig.S2 - Original files/Fig.S2 RAW data and photos - JPEG/syto12 staining - fig.S2 - 3_rep - 22.5.23/ced-3+pad1276.jpg
- Fig.S2 - Original files/Fig.S2 RAW data and photos - JPEG/syto12 staining - fig.S2 - 3_rep - 22.5.23/ced-3+tfg-177.jpg
- Fig.S2 - Original files/Fig.S2 RAW data and photos - JPEG/syto12 staining - fig.S2 - 3_rep - 22.5.23/ced-3+tfg-178.jpg
- Fig.S2 - Original files/Fig.S2 RAW data and photos - JPEG/syto12 staining - fig.S2 - 3_rep - 22.5.23/n2+pad1200.jpg
- Fig.S2 - Original files/Fig.S2 RAW data and photos - JPEG/syto12 staining - fig.S2 - 3_rep - 22.5.23/n2+pad1201.jpg
- Fig.S2 - Original files/Fig.S2 RAW data and photos - JPEG/syto12 staining - fig.S2 - 3_rep - 22.5.23/n2+pad1202.jpg
- Fig.S2 - Original files/Fig.S2 RAW data and photos - JPEG/syto12 staining - fig.S2 - 3_rep - 22.5.23/n2+pad1203.jpg
- Fig.S2 - Original files/Fig.S2 RAW data and photos - JPEG/syto12 staining - fig.S2 - 3_rep - 22.5.23/xbp-1+ced-3+pad1279.jpg
- Fig.S2 - Original files/Fig.S2 RAW data and photos - JPEG/syto12 staining - fig.S2 - 3_rep - 22.5.23/xbp-1+ced-3+pad1280.jpg
- Fig.S2 - Original files/Fig.S2 RAW data and photos - JPEG/syto12 staining - fig.S2 - 3_rep - 22.5.23/xbp-1+ced-3+pad1281.jpg
- Fig.S2 - Original files/Fig.S2 RAW data and photos - JPEG/syto12 staining - fig.S2 - 3_rep - 22.5.23/xbp-1+ced-3+pad1282.jpg
- Fig.S2 - Original files/Updated Figure S2 - 13.7.23.tif
