# Supplementary material for: Correction: It’s All in Your Mind: Determining Germ Cell Fate by Neuronal IRE-1 in C. elegans
Source: PLoS Genet. 2023 Nov 30;19(11):e1011061. doi: 10.1371/journal.pgen.1011061 (PMC10688620; doi:10.1371/journal.pgen.1011061)
Supplement: S5 File — (ZIP) [file pgen.1011061.s005.zip › Fig.S2 - Original files/Fig.S2 graph of apoptotic corpses - 30.5.23.xlsx]

## Sheet: Fig.S2 - RAW scores 1+2+3
	tfg-1(RNAi); ced-3(-)	xbp-1(-); ced-3(-)	ced-3(-)	wild type
	1	0	0	3	1_rep
	0	0	0	2	1_rep
	0	0	0	1	1_rep
	0	0	0	1	1_rep
	0	1	0	2	1_rep
	0	0	0	2	1_rep
	0	0	0	2	1_rep
	0	0	0	2	1_rep
	0	0	0	1	1_rep
	0	0	0	1	1_rep
	0	0	0	2	1_rep
	0	0	0	2	1_rep
	0	0	0	2	1_rep
	0	0	0	1	1_rep
	0	0	0	2	1_rep
	0	0	0	1	1_rep
	0	0	0	2	1_rep
	0	0	0	0	1_rep
	0	0	0	2	1_rep
	0	0	0	4	1_rep
	0	0	0	2	2_rep
	0	1	0	2	2_rep
	0	0	0	1	2_rep
	0	0	0	3	2_rep
	0	0	0	1	2_rep
	0	0	0	1	2_rep
	0	1	0	2	2_rep
	0	0	0	2	2_rep
	0	0	0	1	2_rep
	0	0	0	3	2_rep
	0	0	0	1	2_rep
	0	0	1	1	2_rep
	0	0	0	2	2_rep
	0	0	0	2	2_rep
	0	0	0	2	2_rep
	0	0	0	2	2_rep
	0	0	0	1	2_rep
	0	0	0	2	2_rep
	0	0	0	2	2_rep
	0	0	0	2	2_rep
	0	0	0	2	3_rep
	0	0	0	2	3_rep
	0	0	0	3	3_rep
	0	0	0	4	3_rep
	0	0	0	2	3_rep
	0	0	0	2	3_rep
	0	0	0	2	3_rep
	0	0	0	2	3_rep
	0	0	0	3	3_rep
	0	0	0	4	3_rep
	0	0	0	2	3_rep
	0	0	0	2	3_rep
	0	0	0	2	3_rep
	0	0	0	2	3_rep
	0	0	0	2	3_rep
	0	0	0	2	3_rep
	0	0	0	2	3_rep
	0	0	1	4	3_rep
	0	0	0	2	3_rep
	0	0	0	2	3_rep
	tfg-1(RNAi); ced-3(-)	xbp-1(-); ced-3(-)	ced-3(-)	wild type
	0.05	0.05	0	1.75	1_rep
	0	0.1	0.05	1.75	2_rep
	0	0	0.05	2.4	3_rep
	wild type	ced-3(-)	xbp-1(-); ced-3(-)	tfg-1(RNAi); ced-3(-)
	1.96667	0.0333333	0.05	0.0166667	ave of ave
	0.375278	0.0288675	0.05	0.0288675	sd
	0.216667	0.0166667	0.0288675	0.0166667	se

## Sheet: Graphs and Stats
	wild type	ced-3(-)	xbp-1(-); ced-3(-)	tfg-1(RNAi); ced-3(-)
ave of ave	1.96667	0.0333333	0.05	0.0166667
	wild type	ced-3(-)	xbp-1(-); ced-3(-)	tfg-1(RNAi); ced-3(-)
1_rep	1.75	0	0.05	0.05
2_rep	1.75	0.05	0.1	0
3_rep	2.4	0.05	0	0
	wild type	ced-3(-)	xbp-1(-); ced-3(-)	tfg-1(RNAi); ced-3(-)
ave of ave	1.96667	0.0333333	0.05	0.0166667
sd	0.375278	0.0288675	0.05	0.0288675
se	0.216667	0.0166667	0.0288675	0.0166667
Table Analyzed	Col: One-way ANOVA
Repeated measures ANOVA summary
Assume sphericity?	No
F	71.72
P value	0.0125
P value summary	*
Statistically significant (P < 0.05)?	Yes
Geisser-Greenhouse's epsilon	0.3429
R squared	0.9729
Was the matching effective?
F	0.7087
P value	0.5293
P value summary	ns				P value
Is there significant matching (P < 0.05)?	No				P=0.0125
R squared	0.006369				P=0.5293
ANOVA table	SS	DF	MS	F (DFn, DFd)
Treatment (between columns)	8.412	3	2.804	F (1.029, 2.058) = 71.72
Individual (between rows)	0.05542	2	0.02771	F (2, 6) = 0.7087
Residual (random)	0.2346	6	0.0391
Total	8.702	11
Data summary
Number of treatments (columns)	4
Number of subjects (rows)	3
Number of missing values	0
Number of families	1
Number of comparisons per family	6
Alpha	0.05
Tukey's multiple comparisons test	Mean Diff.	95.00% CI of diff.	Below threshold?	Summary	Adjusted P Value
wild type vs. ced-3	1.933	0.4863 to 3.380	Yes	*	0.0286	A-B
wild type vs. xbp-1(-); ced-3(-)	1.917	0.2392 to 3.594	Yes	*	0.0387	A-C
wild type vs. tfg-1(RNAi); ced-3(-)	1.95	0.3878 to 3.512	Yes	*	0.0326	A-D
ced-3 vs. xbp-1(-); ced-3(-)	-0.01667	-0.2476 to 0.2143	No	ns	0.952	B-C
ced-3 vs. tfg-1(RNAi); ced-3(-)	0.01667	-0.2143 to 0.2476	No	ns	0.952	B-D
xbp-1(-); ced-3(-) vs. tfg-1(RNAi); ced-3(-)	0.03333	-0.1976 to 0.2643	No	ns	0.7683	C-D
Test details	Mean 1	Mean 2	Mean Diff.	SE of diff.	n1	n2	q	DF
wild type vs. ced-3	1.967	0.03333	1.933	0.2088	3	3	13.09	2
wild type vs. xbp-1(-); ced-3(-)	1.967	0.05	1.917	0.2421	3	3	11.2	2
wild type vs. tfg-1(RNAi); ced-3(-)	1.967	0.01667	1.95	0.2255	3	3	12.23	2
ced-3 vs. xbp-1(-); ced-3(-)	0.03333	0.05	-0.01667	0.03333	3	3	0.7071	2
ced-3 vs. tfg-1(RNAi); ced-3(-)	0.03333	0.01667	0.01667	0.03333	3	3	0.7071	2
xbp-1(-); ced-3(-) vs. tfg-1(RNAi); ced-3(-)	0.05	0.01667	0.03333	0.03333	3	3	1.414	2

## Sheet: final figure
			new figure						old figure
