# Supplementary material for: Correction: It’s All in Your Mind: Determining Germ Cell Fate by Neuronal IRE-1 in C. elegans
Source: PLoS Genet. 2023 Nov 30;19(11):e1011061. doi: 10.1371/journal.pgen.1011061 (PMC10688620; doi:10.1371/journal.pgen.1011061)
Supplement: S5 File — (ZIP) [file pgen.1011061.s005.zip › Fig.S2 - Original files/Fig.S2 RAW data and photos - JPEG/syto12 staining - Fig. S2 - 1_rep - 14.5.23/1_rep apoptosis scoring - Fig S2 - 14.5.23.xlsx]

## Sheet: גיליון1
			apoptosis scoring from 20 animals per genotype - 1_rep - 14/5/23
xbp-1; ced-3 + control	wt + control	ced-3(-) + tfg-1	ced-3(-) + control	# animals
0	3	1	0	1
0	2	0	0	2
0	1	0	0	3
0	1	0	0	4
1	2	0	0	5
0	2	0	0	6
0	2	0	0	7
0	2	0	0	8
0	1	0	0	9
0	1	0	0	10
0	2	0	0	11
0	2	0	0	12
0	2	0	0	13
0	1	0	0	14
0	2	0	0	15
0	1	0	0	16
0	2	0	0	17
0	0	0	0	18
0	2	0	0	19
0	4	0	0	20
0.05	1.75	0.05	0	average corpses
0.217945	0.829156	0.217945	0	st.dev
