# Supplementary material for: Correction: It’s All in Your Mind: Determining Germ Cell Fate by Neuronal IRE-1 in C. elegans
Source: PLoS Genet. 2023 Nov 30;19(11):e1011061. doi: 10.1371/journal.pgen.1011061 (PMC10688620; doi:10.1371/journal.pgen.1011061)
Supplement: S5 File — (ZIP) [file pgen.1011061.s005.zip › Fig.S2 - Original files/Fig.S2 RAW data and photos - JPEG/syto12 staining - Fig.S2 - 2 rep_15.5.23/2_rep apoptosis scoring - Fig.S2 - 15.5.23.xlsx]

## Sheet: גיליון1
			apoptosis scoring from 20 animals per genotype - 2_rep - 15/5/23
xbp-1; ced-3 + control	wt + control	ced-3(-) + tfg-1	ced-3(-) + control	# animals
0	2	0	0	1
1	2	0	0	2
0	1	0	0	3
0	3	0	0	4
0	1	0	0	5
0	1	0	0	6
1	2	0	0	7
0	2	0	0	8
0	1	0	0	9
0	3	0	0	10
0	1	0	0	11
0	1	0	1	12
0	2	0	0	13
0	2	0	0	14
0	2	0	0	15
0	2	0	0	16
0	1	0	0	17
0	2	0	0	18
0	2	0	0	19
0	2	0	0	20
0.1	1.75	0	0.05	average corpses
0.307794	0.638666	0	0.223607	st.dev
