# Supplementary material for: Correction: It’s All in Your Mind: Determining Germ Cell Fate by Neuronal IRE-1 in C. elegans
Source: PLoS Genet. 2023 Nov 30;19(11):e1011061. doi: 10.1371/journal.pgen.1011061 (PMC10688620; doi:10.1371/journal.pgen.1011061)
Supplement: S6 File — (ZIP) [file pgen.1011061.s006.zip]

Archive with 148 entries (143 files):
- Fig.S4B+C - Original files/Fig.S4 graph of apoptotic corpses - 30.5.23.xlsx
- Fig.S4B+C - Original files/Fig.S4 pictures selcted for Fig.S4bc/
- Fig.S4B+C - Original files/Fig.S4 pictures selcted for Fig.S4bc/eat-4+pad12260.tif
- Fig.S4B+C - Original files/Fig.S4 pictures selcted for Fig.S4bc/eat-4+tfg-1267.tif
- Fig.S4B+C - Original files/Fig.S4 pictures selcted for Fig.S4bc/unc-13+pad12288.tif
- Fig.S4B+C - Original files/Fig.S4 pictures selcted for Fig.S4bc/unc-13+tfg-1303.tif
- Fig.S4B+C - Original files/Fig.S4 pictures selcted for Fig.S4bc/unc-31_unc-64+pad12313.tif
- Fig.S4B+C - Original files/Fig.S4 pictures selcted for Fig.S4bc/unc-31_unc-64+tfg-1332.tif
- Fig.S4B+C - Original files/Fig.S4 RAW data and photos - JPEG/
- Fig.S4B+C - Original files/Fig.S4 RAW data and photos - JPEG/syto12 staining - FigS4bc -  3_rep - 22.5.23/
- Fig.S4B+C - Original files/Fig.S4 RAW data and photos - JPEG/syto12 staining - FigS4bc -  3_rep - 22.5.23/3_rep apoptosis assay scoring - FigS4bc - 22.5.23.xlsx
- Fig.S4B+C - Original files/Fig.S4 RAW data and photos - JPEG/syto12 staining - FigS4bc -  3_rep - 22.5.23/eat-4+pad1247.jpg
- Fig.S4B+C - Original files/Fig.S4 RAW data and photos - JPEG/syto12 staining - FigS4bc -  3_rep - 22.5.23/eat-4+pad1248.jpg
- Fig.S4B+C - Original files/Fig.S4 RAW data and photos - JPEG/syto12 staining - FigS4bc -  3_rep - 22.5.23/eat-4+pad1249.jpg
- Fig.S4B+C - Original files/Fig.S4 RAW data and photos - JPEG/syto12 staining - FigS4bc -  3_rep - 22.5.23/eat-4+pad1250.jpg
- Fig.S4B+C - Original files/Fig.S4 RAW data and photos - JPEG/syto12 staining - FigS4bc -  3_rep - 22.5.23/eat-4+pad1251.jpg
- Fig.S4B+C - Original files/Fig.S4 RAW data and photos - JPEG/syto12 staining - FigS4bc -  3_rep - 22.5.23/eat-4+pad1252.jpg
- Fig.S4B+C - Original files/Fig.S4 RAW data and photos - JPEG/syto12 staining - FigS4bc -  3_rep - 22.5.23/eat-4+pad1253.jpg
- Fig.S4B+C - Original files/Fig.S4 RAW data and photos - JPEG/syto12 staining - FigS4bc -  3_rep - 22.5.23/eat-4+tfg-154.jpg
- Fig.S4B+C - Original files/Fig.S4 RAW data and photos - JPEG/syto12 staining - FigS4bc -  3_rep - 22.5.23/eat-4+tfg-155.jpg
- Fig.S4B+C - Original files/Fig.S4 RAW data and photos - JPEG/syto12 staining - FigS4bc -  3_rep - 22.5.23/eat-4+tfg-156.jpg
- Fig.S4B+C - Original files/Fig.S4 RAW data and photos - JPEG/syto12 staining - FigS4bc -  3_rep - 22.5.23/eat-4+tfg-157.jpg
- Fig.S4B+C - Original files/Fig.S4 RAW data and photos - JPEG/syto12 staining - FigS4bc -  3_rep - 22.5.23/eat-4+tfg-158.jpg
- Fig.S4B+C - Original files/Fig.S4 RAW data and photos - JPEG/syto12 staining - FigS4bc -  3_rep - 22.5.23/eat-4+tfg-159.jpg
- Fig.S4B+C - Original files/Fig.S4 RAW data and photos - JPEG/syto12 staining - FigS4bc -  3_rep - 22.5.23/eat-4+tfg-160.jpg
- Fig.S4B+C - Original files/Fig.S4 RAW data and photos - JPEG/syto12 staining - FigS4bc -  3_rep - 22.5.23/unc-13+pad1261.jpg
- Fig.S4B+C - Original files/Fig.S4 RAW data and photos - JPEG/syto12 staining - FigS4bc -  3_rep - 22.5.23/unc-13+pad1262.jpg
- Fig.S4B+C - Original files/Fig.S4 RAW data and photos - JPEG/syto12 staining - FigS4bc -  3_rep - 22.5.23/unc-13+tfg-163.jpg
- Fig.S4B+C - Original files/Fig.S4 RAW data and photos - JPEG/syto12 staining - FigS4bc -  3_rep - 22.5.23/unc-13+tfg-164.jpg
- Fig.S4B+C - Original files/Fig.S4 RAW data and photos - JPEG/syto12 staining - FigS4bc -  3_rep - 22.5.23/unc-13+tfg-165.jpg
- Fig.S4B+C - Original files/Fig.S4 RAW data and photos - JPEG/syto12 staining - FigS4bc -  3_rep - 22.5.23/unc-31_unc-64+pad1266.jpg
- Fig.S4B+C - Original files/Fig.S4 RAW data and photos - JPEG/syto12 staining - FigS4bc -  3_rep - 22.5.23/unc-31_unc-64+pad1267.jpg
- Fig.S4B+C - Original files/Fig.S4 RAW data and photos - JPEG/syto12 staining - FigS4bc -  3_rep - 22.5.23/unc-31_unc-64+pad1268.jpg
- Fig.S4B+C - Original files/Fig.S4 RAW data and photos - JPEG/syto12 staining - FigS4bc -  3_rep - 22.5.23/unc-31_unc-64+pad1269.jpg
- Fig.S4B+C - Original files/Fig.S4 RAW data and photos - JPEG/syto12 staining - FigS4bc -  3_rep - 22.5.23/unc-31_unc-64+tfg-170.jpg
- Fig.S4B+C - Original files/Fig.S4 RAW data and photos - JPEG/syto12 staining - FigS4bc -  3_rep - 22.5.23/unc-31_unc-64+tfg-171.jpg
- Fig.S4B+C - Original files/Fig.S4 RAW data and photos - JPEG/syto12 staining - FigS4bc - 1_rep - 14.5.23/
- Fig.S4B+C - Original files/Fig.S4 RAW data and photos - JPEG/syto12 staining - FigS4bc - 1_rep - 14.5.23/1_rep apoptosis scoring - FigS4bc -  14.5.23.xlsx
- Fig.S4B+C - Original files/Fig.S4 RAW data and photos - JPEG/syto12 staining - FigS4bc - 1_rep - 14.5.23/eat-4+pad12251.jpg
- Fig.S4B+C - Original files/Fig.S4 RAW data and photos - JPEG/syto12 staining - FigS4bc - 1_rep - 14.5.23/eat-4+pad12252.jpg
- Fig.S4B+C - Original files/Fig.S4 RAW data and photos - JPEG/syto12 staining - FigS4bc - 1_rep - 14.5.23/eat-4+pad12253.jpg
- Fig.S4B+C - Original files/Fig.S4 RAW data and photos - JPEG/syto12 staining - FigS4bc - 1_rep - 14.5.23/eat-4+pad12254.jpg
- Fig.S4B+C - Original files/Fig.S4 RAW data and photos - JPEG/syto12 staining - FigS4bc - 1_rep - 14.5.23/eat-4+pad12255.jpg
- Fig.S4B+C - Original files/Fig.S4 RAW data and photos - JPEG/syto12 staining - FigS4bc - 1_rep - 14.5.23/eat-4+pad12256.jpg
- Fig.S4B+C - Original files/Fig.S4 RAW data and photos - JPEG/syto12 staining - FigS4bc - 1_rep - 14.5.23/eat-4+pad12257.jpg
- Fig.S4B+C - Original files/Fig.S4 RAW data and photos - JPEG/syto12 staining - FigS4bc - 1_rep - 14.5.23/eat-4+pad12258.jpg
- Fig.S4B+C - Original files/Fig.S4 RAW data and photos - JPEG/syto12 staining - FigS4bc - 1_rep - 14.5.23/eat-4+pad12259.jpg
- Fig.S4B+C - Original files/Fig.S4 RAW data and photos - JPEG/syto12 staining - FigS4bc - 1_rep - 14.5.23/eat-4+pad12260.jpg
- Fig.S4B+C - Original files/Fig.S4 RAW data and photos - JPEG/syto12 staining - FigS4bc - 1_rep - 14.5.23/eat-4+pad12261.jpg
- Fig.S4B+C - Original files/Fig.S4 RAW data and photos - JPEG/syto12 staining - FigS4bc - 1_rep - 14.5.23/eat-4+pad12262.jpg
- Fig.S4B+C - Original files/Fig.S4 RAW data and photos - JPEG/syto12 staining - FigS4bc - 1_rep - 14.5.23/eat-4+tfg-1263.jpg
- Fig.S4B+C - Original files/Fig.S4 RAW data and photos - JPEG/syto12 staining - FigS4bc - 1_rep - 14.5.23/eat-4+tfg-1264.jpg
- Fig.S4B+C - Original files/Fig.S4 RAW data and photos - JPEG/syto12 staining - FigS4bc - 1_rep - 14.5.23/eat-4+tfg-1265.jpg
- Fig.S4B+C - Original files/Fig.S4 RAW data and photos - JPEG/syto12 staining - FigS4bc - 1_rep - 14.5.23/eat-4+tfg-1266.jpg
- Fig.S4B+C - Original files/Fig.S4 RAW data and photos - JPEG/syto12 staining - FigS4bc - 1_rep - 14.5.23/eat-4+tfg-1267.jpg
- Fig.S4B+C - Original files/Fig.S4 RAW data and photos - JPEG/syto12 staining - FigS4bc - 1_rep - 14.5.23/eat-4+tfg-1268.jpg
- Fig.S4B+C - Original files/Fig.S4 RAW data and photos - JPEG/syto12 staining - FigS4bc - 1_rep - 14.5.23/eat-4+tfg-1269.jpg
- Fig.S4B+C - Original files/Fig.S4 RAW data and photos - JPEG/syto12 staining - FigS4bc - 1_rep - 14.5.23/eat-4+tfg-1270.jpg
- Fig.S4B+C - Original files/Fig.S4 RAW data and photos - JPEG/syto12 staining - FigS4bc - 1_rep - 14.5.23/eat-4+tfg-1271.jpg
- Fig.S4B+C - Original files/Fig.S4 RAW data and photos - JPEG/syto12 staining - FigS4bc - 1_rep - 14.5.23/eat-4+tfg-1272.jpg
- Fig.S4B+C - Original files/Fig.S4 RAW data and photos - JPEG/syto12 staining - FigS4bc - 1_rep - 14.5.23/eat-4+tfg-1273.jpg
- Fig.S4B+C - Original files/Fig.S4 RAW data and photos - JPEG/syto12 staining - FigS4bc - 1_rep - 14.5.23/eat-4+tfg-1274.jpg
- Fig.S4B+C - Original files/Fig.S4 RAW data and photos - JPEG/syto12 staining - FigS4bc - 1_rep - 14.5.23/eat-4+tfg-1275.jpg
- Fig.S4B+C - Original files/Fig.S4 RAW data and photos - JPEG/syto12 staining - FigS4bc - 1_rep - 14.5.23/eat-4+tfg-1276.jpg
- Fig.S4B+C - Original files/Fig.S4 RAW data and photos - JPEG/syto12 staining - FigS4bc - 1_rep - 14.5.23/eat-4+tfg-1277.jpg
- Fig.S4B+C - Original files/Fig.S4 RAW data and photos - JPEG/syto12 staining - FigS4bc - 1_rep - 14.5.23/eat-4+tfg-1278.jpg
- Fig.S4B+C - Original files/Fig.S4 RAW data and photos - JPEG/syto12 staining - FigS4bc - 1_rep - 14.5.23/eat-4+tfg-1279.jpg
- Fig.S4B+C - Original files/Fig.S4 RAW data and photos - JPEG/syto12 staining - FigS4bc - 1_rep - 14.5.23/unc-13+pad12280.jpg
- Fig.S4B+C - Original files/Fig.S4 RAW data and photos - JPEG/syto12 staining - FigS4bc - 1_rep - 14.5.23/unc-13+pad12281.jpg
- Fig.S4B+C - Original files/Fig.S4 RAW data and photos - JPEG/syto12 staining - FigS4bc - 1_rep - 14.5.23/unc-13+pad12282.jpg
- Fig.S4B+C - Original files/Fig.S4 RAW data and photos - JPEG/syto12 staining - FigS4bc - 1_rep - 14.5.23/unc-13+pad12283.jpg
- Fig.S4B+C - Original files/Fig.S4 RAW data and photos - JPEG/syto12 staining - FigS4bc - 1_rep - 14.5.23/unc-13+pad12284.jpg
- Fig.S4B+C - Original files/Fig.S4 RAW data and photos - JPEG/syto12 staining - FigS4bc - 1_rep - 14.5.23/unc-13+pad12285.jpg
- Fig.S4B+C - Original files/Fig.S4 RAW data and photos - JPEG/syto12 staining - FigS4bc - 1_rep - 14.5.23/unc-13+pad12286.jpg
- Fig.S4B+C - Original files/Fig.S4 RAW data and photos - JPEG/syto12 staining - FigS4bc - 1_rep - 14.5.23/unc-13+pad12287.jpg
- Fig.S4B+C - Original files/Fig.S4 RAW data and photos - JPEG/syto12 staining - FigS4bc - 1_rep - 14.5.23/unc-13+pad12288.jpg
- Fig.S4B+C - Original files/Fig.S4 RAW data and photos - JPEG/syto12 staining - FigS4bc - 1_rep - 14.5.23/unc-13+pad12289.jpg
- Fig.S4B+C - Original files/Fig.S4 RAW data and photos - JPEG/syto12 staining - FigS4bc - 1_rep - 14.5.23/unc-13+pad12290.jpg
- Fig.S4B+C - Original files/Fig.S4 RAW data and photos - JPEG/syto12 staining - FigS4bc - 1_rep - 14.5.23/unc-13+tfg-1291.jpg
- Fig.S4B+C - Original files/Fig.S4 RAW data and photos - JPEG/syto12 staining - FigS4bc - 1_rep - 14.5.23/unc-13+tfg-1292.jpg
- Fig.S4B+C - Original files/Fig.S4 RAW data and photos - JPEG/syto12 staining - FigS4bc - 1_rep - 14.5.23/unc-13+tfg-1293.jpg
- Fig.S4B+C - Original files/Fig.S4 RAW data and photos - JPEG/syto12 staining - FigS4bc - 1_rep - 14.5.23/unc-13+tfg-1294.jpg
- Fig.S4B+C - Original files/Fig.S4 RAW data and photos - JPEG/syto12 staining - FigS4bc - 1_rep - 14.5.23/unc-13+tfg-1295.jpg
- Fig.S4B+C - Original files/Fig.S4 RAW data and photos - JPEG/syto12 staining - FigS4bc - 1_rep - 14.5.23/unc-13+tfg-1296.jpg
- Fig.S4B+C - Original files/Fig.S4 RAW data and photos - JPEG/syto12 staining - FigS4bc - 1_rep - 14.5.23/unc-13+tfg-1297.jpg
- Fig.S4B+C - Original files/Fig.S4 RAW data and photos - JPEG/syto12 staining - FigS4bc - 1_rep - 14.5.23/unc-13+tfg-1298.jpg
- Fig.S4B+C - Original files/Fig.S4 RAW data and photos - JPEG/syto12 staining - FigS4bc - 1_rep - 14.5.23/unc-13+tfg-1299.jpg
- Fig.S4B+C - Original files/Fig.S4 RAW data and photos - JPEG/syto12 staining - FigS4bc - 1_rep - 14.5.23/unc-13+tfg-1300.jpg
- Fig.S4B+C - Original files/Fig.S4 RAW data and photos - JPEG/syto12 staining - FigS4bc - 1_rep - 14.5.23/unc-13+tfg-1301.jpg
- Fig.S4B+C - Original files/Fig.S4 RAW data and photos - JPEG/syto12 staining - FigS4bc - 1_rep - 14.5.23/unc-13+tfg-1302.jpg
- Fig.S4B+C - Original files/Fig.S4 RAW data and photos - JPEG/syto12 staining - FigS4bc - 1_rep - 14.5.23/unc-13+tfg-1303.jpg
- Fig.S4B+C - Original files/Fig.S4 RAW data and photos - JPEG/syto12 staining - FigS4bc - 1_rep - 14.5.23/unc-13+tfg-1304.jpg
- Fig.S4B+C - Original files/Fig.S4 RAW data and photos - JPEG/syto12 staining - FigS4bc - 1_rep - 14.5.23/unc-31_unc-64+pad12305.jpg
- Fig.S4B+C - Original files/Fig.S4 RAW data and photos - JPEG/syto12 staining - FigS4bc - 1_rep - 14.5.23/unc-31_unc-64+pad12306.jpg
- Fig.S4B+C - Original files/Fig.S4 RAW data and photos - JPEG/syto12 staining - FigS4bc - 1_rep - 14.5.23/unc-31_unc-64+pad12307.jpg
- Fig.S4B+C - Original files/Fig.S4 RAW data and photos - JPEG/syto12 staining - FigS4bc - 1_rep - 14.5.23/unc-31_unc-64+pad12308.jpg
- Fig.S4B+C - Original files/Fig.S4 RAW data and photos - JPEG/syto12 staining - FigS4bc - 1_rep - 14.5.23/unc-31_unc-64+pad12309.jpg
- Fig.S4B+C - Original files/Fig.S4 RAW data and photos - JPEG/syto12 staining - FigS4bc - 1_rep - 14.5.23/unc-31_unc-64+pad12310.jpg
- Fig.S4B+C - Original files/Fig.S4 RAW data and photos - JPEG/syto12 staining - FigS4bc - 1_rep - 14.5.23/unc-31_unc-64+pad12311.jpg
- Fig.S4B+C - Original files/Fig.S4 RAW data and photos - JPEG/syto12 staining - FigS4bc - 1_rep - 14.5.23/unc-31_unc-64+pad12312.jpg
- Fig.S4B+C - Original files/Fig.S4 RAW data and photos - JPEG/syto12 staining - FigS4bc - 1_rep - 14.5.23/unc-31_unc-64+pad12313.jpg
- Fig.S4B+C - Original files/Fig.S4 RAW data and photos - JPEG/syto12 staining - FigS4bc - 1_rep - 14.5.23/unc-31_unc-64+pad12314.jpg
- Fig.S4B+C - Original files/Fig.S4 RAW data and photos - JPEG/syto12 staining - FigS4bc - 1_rep - 14.5.23/unc-31_unc-64+pad12315.jpg
- Fig.S4B+C - Original files/Fig.S4 RAW data and photos - JPEG/syto12 staining - FigS4bc - 1_rep - 14.5.23/unc-31_unc-64+pad12316.jpg
- Fig.S4B+C - Original files/Fig.S4 RAW data and photos - JPEG/syto12 staining - FigS4bc - 1_rep - 14.5.23/unc-31_unc-64+pad12317.jpg
- Fig.S4B+C - Original files/Fig.S4 RAW data and photos - JPEG/syto12 staining - FigS4bc - 1_rep - 14.5.23/unc-31_unc-64+pad12318.jpg
- Fig.S4B+C - Original files/Fig.S4 RAW data and photos - JPEG/syto12 staining - FigS4bc - 1_rep - 14.5.23/unc-31_unc-64+tfg-1319.jpg
- Fig.S4B+C - Original files/Fig.S4 RAW data and photos - JPEG/syto12 staining - FigS4bc - 1_rep - 14.5.23/unc-31_unc-64+tfg-1320.jpg
- Fig.S4B+C - Original files/Fig.S4 RAW data and photos - JPEG/syto12 staining - FigS4bc - 1_rep - 14.5.23/unc-31_unc-64+tfg-1321.jpg
- Fig.S4B+C - Original files/Fig.S4 RAW data and photos - JPEG/syto12 staining - FigS4bc - 1_rep - 14.5.23/unc-31_unc-64+tfg-1322.jpg
- Fig.S4B+C - Original files/Fig.S4 RAW data and photos - JPEG/syto12 staining - FigS4bc - 1_rep - 14.5.23/unc-31_unc-64+tfg-1323.jpg
- Fig.S4B+C - Original files/Fig.S4 RAW data and photos - JPEG/syto12 staining - FigS4bc - 1_rep - 14.5.23/unc-31_unc-64+tfg-1324.jpg
- Fig.S4B+C - Original files/Fig.S4 RAW data and photos - JPEG/syto12 staining - FigS4bc - 1_rep - 14.5.23/unc-31_unc-64+tfg-1325.jpg
- Fig.S4B+C - Original files/Fig.S4 RAW data and photos - JPEG/syto12 staining - FigS4bc - 1_rep - 14.5.23/unc-31_unc-64+tfg-1326.jpg
- Fig.S4B+C - Original files/Fig.S4 RAW data and photos - JPEG/syto12 staining - FigS4bc - 1_rep - 14.5.23/unc-31_unc-64+tfg-1327.jpg
- Fig.S4B+C - Original files/Fig.S4 RAW data and photos - JPEG/syto12 staining - FigS4bc - 1_rep - 14.5.23/unc-31_unc-64+tfg-1328.jpg
- Fig.S4B+C - Original files/Fig.S4 RAW data and photos - JPEG/syto12 staining - FigS4bc - 1_rep - 14.5.23/unc-31_unc-64+tfg-1329.jpg
- Fig.S4B+C - Original files/Fig.S4 RAW data and photos - JPEG/syto12 staining - FigS4bc - 1_rep - 14.5.23/unc-31_unc-64+tfg-1330.jpg
- Fig.S4B+C - Original files/Fig.S4 RAW data and photos - JPEG/syto12 staining - FigS4bc - 1_rep - 14.5.23/unc-31_unc-64+tfg-1331.jpg
- Fig.S4B+C - Original files/Fig.S4 RAW data and photos - JPEG/syto12 staining - FigS4bc - 1_rep - 14.5.23/unc-31_unc-64+tfg-1332.jpg
- Fig.S4B+C - Original files/Fig.S4 RAW data and photos - JPEG/syto12 staining - FigS4bc - 1_rep - 14.5.23/unc-31_unc-64+tfg-1333.jpg
- Fig.S4B+C - Original files/Fig.S4 RAW data and photos - JPEG/syto12 staining - FigS4bc - 1_rep - 14.5.23/unc-31_unc-64+tfg-1334.jpg
- Fig.S4B+C - Original files/Fig.S4 RAW data and photos - JPEG/syto12 staining - FigS4bc - 1_rep - 14.5.23/unc-31_unc-64+tfg-1335.jpg
- Fig.S4B+C - Original files/Fig.S4 RAW data and photos - JPEG/syto12 staining - FigS4bc - 1_rep - 14.5.23/unc-31_unc-64+tfg-1336.jpg
- Fig.S4B+C - Original files/Fig.S4 RAW data and photos - JPEG/syto12 staining - FigS4bc - 2 rep_15.5.23/
- Fig.S4B+C - Original files/Fig.S4 RAW data and photos - JPEG/syto12 staining - FigS4bc - 2 rep_15.5.23/2_rep apoptosis scoring - FigS4bc - 15.5.23.xlsx
- Fig.S4B+C - Original files/Fig.S4 RAW data and photos - JPEG/syto12 staining - FigS4bc - 2 rep_15.5.23/eat-4+pad1253.jpg
- Fig.S4B+C - Original files/Fig.S4 RAW data and photos - JPEG/syto12 staining - FigS4bc - 2 rep_15.5.23/eat-4+tfg-154.jpg
- Fig.S4B+C - Original files/Fig.S4 RAW data and photos - JPEG/syto12 staining - FigS4bc - 2 rep_15.5.23/eat-4+tfg-155.jpg
- Fig.S4B+C - Original files/Fig.S4 RAW data and photos - JPEG/syto12 staining - FigS4bc - 2 rep_15.5.23/eat-4+tfg-156.jpg
- Fig.S4B+C - Original files/Fig.S4 RAW data and photos - JPEG/syto12 staining - FigS4bc - 2 rep_15.5.23/eat-4+tfg-157.jpg
- Fig.S4B+C - Original files/Fig.S4 RAW data and photos - JPEG/syto12 staining - FigS4bc - 2 rep_15.5.23/unc-13+pad1237.jpg
- Fig.S4B+C - Original files/Fig.S4 RAW data and photos - JPEG/syto12 staining - FigS4bc - 2 rep_15.5.23/unc-13+pad1238.jpg
- Fig.S4B+C - Original files/Fig.S4 RAW data and photos - JPEG/syto12 staining - FigS4bc - 2 rep_15.5.23/unc-13+pad1239.jpg
- Fig.S4B+C - Original files/Fig.S4 RAW data and photos - JPEG/syto12 staining - FigS4bc - 2 rep_15.5.23/unc-13+tfg-140.jpg
- Fig.S4B+C - Original files/Fig.S4 RAW data and photos - JPEG/syto12 staining - FigS4bc - 2 rep_15.5.23/unc-13+tfg-141.jpg
- Fig.S4B+C - Original files/Fig.S4 RAW data and photos - JPEG/syto12 staining - FigS4bc - 2 rep_15.5.23/unc-31_unc-64+pad1249.jpg
- Fig.S4B+C - Original files/Fig.S4 RAW data and photos - JPEG/syto12 staining - FigS4bc - 2 rep_15.5.23/unc-31_unc-64+pad1250.jpg
- Fig.S4B+C - Original files/Fig.S4 RAW data and photos - JPEG/syto12 staining - FigS4bc - 2 rep_15.5.23/unc-31_unc-64+pad1251.jpg
- Fig.S4B+C - Original files/Fig.S4 RAW data and photos - JPEG/syto12 staining - FigS4bc - 2 rep_15.5.23/unc-31_unc-64+pad1252.jpg
- Fig.S4B+C - Original files/Fig.S4 RAW data and photos - JPEG/syto12 staining - FigS4bc - 2 rep_15.5.23/unc-31_unc-64+tfg-142.jpg
- Fig.S4B+C - Original files/Fig.S4 RAW data and photos - JPEG/syto12 staining - FigS4bc - 2 rep_15.5.23/unc-31_unc-64+tfg-143.jpg
- Fig.S4B+C - Original files/Fig.S4 RAW data and photos - JPEG/syto12 staining - FigS4bc - 2 rep_15.5.23/unc-31_unc-64+tfg-144.jpg
- Fig.S4B+C - Original files/Fig.S4 RAW data and photos - JPEG/syto12 staining - FigS4bc - 2 rep_15.5.23/unc-31_unc-64+tfg-145.jpg
- Fig.S4B+C - Original files/Fig.S4 RAW data and photos - JPEG/syto12 staining - FigS4bc - 2 rep_15.5.23/unc-31_unc-64+tfg-146.jpg
- Fig.S4B+C - Original files/Fig.S4 RAW data and photos - JPEG/syto12 staining - FigS4bc - 2 rep_15.5.23/unc-31_unc-64+tfg-147.jpg
- Fig.S4B+C - Original files/Fig.S4 RAW data and photos - JPEG/syto12 staining - FigS4bc - 2 rep_15.5.23/unc-31_unc-64+tfg-148.jpg
- Fig.S4B+C - Original files/Updated Figure S4 - 25.6.23.tif
