# Supplementary material for: Correction: It’s All in Your Mind: Determining Germ Cell Fate by Neuronal IRE-1 in C. elegans
Source: PLoS Genet. 2023 Nov 30;19(11):e1011061. doi: 10.1371/journal.pgen.1011061 (PMC10688620; doi:10.1371/journal.pgen.1011061)
Supplement: S6 File — (ZIP) [file pgen.1011061.s006.zip › Fig.S4B+C - Original files/Fig.S4 graph of apoptotic corpses - 30.5.23.xlsx]

## Sheet: RAW SCORES 1+2+3
				unc-13(-); control RNAi	unc-13(-); tfg-1 RNAi	unc-64(-); unc-31(-); control RNAi	unc-64(-); unc-31(-); tfg-1 RNAi	eat-4(-); control RNAi	eat-4(-); tfg-1 RNAi
			1_rep	1	11	3	7	3	10
				2	8	1	11	1	7
				1	6	0	10	3	8
				2	5	2	8	2	6
				2	8	3	9	2	9
				1	8	3	6	3	4
				2	7	2	8	1	6
				3	8	1	11	2	6
				3	9	2	8	2	11
				1	5	2	6	3	6
				3	10	3	12	0	6
				2	6	0	8	0	8
				1	7	3	8	2	12
				0	6	2	7	1	7
				3	8	2	8	2	5
				2	10	2	10	3	8
				2	8	1	8	2	11
				2	9	3	9	2	6
				1	8	2	11	2	8
				2	11	2	6	3	5
			2_rep	2	9	3	10	2	7
				2	7	1	11	1	4
				0	9	2	10	1	8
				2	9	2	9	3	5
				1	9	3	11	2	7
				2	7	1	9	2	8
				2	8	2	6	2	9
				2	9	2	8	2	9
				0	9	2	7	0	8
				2	7	3	9	2	8
				2	9	2	10	2	8
				1	8	2	8	3	7
				2	8	1	8	2	5
				2	7	2	9	1	6
				2	8	2	6	2	9
				2	8	2	9	0	8
				2	6	3	8	2	9
				3	8	2	9	2	5
				2	9	2	8	2	7
				2	8	2	9	1	8
			3_rep	2	9	1	10	2	12
				1	9	2	12	4	12
				2	12	1	10	3	10
				4	8	2	10	1	8
				3	7	2	9	2	9
				2	10	2	13	0	11
				2	7	4	9	4	9
				0	8	2	9	2	12
				4	11	2	11	2	9
				3	8	3	10	2	11
				2	9	3	11	1	10
				1	9	3	8	3	8
				2	9	2	13	2	9
				2	11	3	9	1	12
				2	8	4	8	2	8
				2	7	2	8	2	8
				3	13	2	11	4	7
				2	9	2	10	2	10
				1	12	2	10	3	9
				2	14	3	8	2	10
				unc-13(-); control RNAi	unc-13(-); tfg-1 RNAi	unc-64(-); unc-31(-); control RNAi	unc-64(-); unc-31(-); tfg-1 RNAi	eat-4(-); control RNAi	eat-4(-); tfg-1 RNAi
			1_rep	1.8	7.9	1.95	8.55	1.95	7.45
			2_rep	1.75	8.1	2.05	8.7	1.7	7.25
			3_rep	2.1	9.5	2.35	9.95	2.2	9.7

## Sheet: GRAPH AND STATS
	unc-13(-); control RNAi	unc-13(-); tfg-1 RNAi	unc-64(-); unc-31(-); control RNAi	unc-64(-); unc-31(-); tfg-1 RNAi	eat-4(-); control RNAi	eat-4(-); tfg-1 RNAi
1_rep	1.8	7.9	1.95	8.55	1.95	7.45
2_rep	1.75	8.1	2.05	8.7	1.7	7.25
3_rep	2.1	9.5	2.35	9.95	2.2	9.7
Table Analyzed	Col: One-way ANOVA
Repeated measures ANOVA summary
Assume sphericity?	No
F	165
P value	0.0045
P value summary	**
Statistically significant (P < 0.05)?	Yes
Geisser-Greenhouse's epsilon	0.2154
R squared	0.988
Was the matching effective?
F	9.043
P value	0.0057
P value summary	**
Is there significant matching (P < 0.05)?	Yes
R squared	0.0212
ANOVA table	SS	DF	MS	F (DFn, DFd)	P value
Treatment (between columns)	196.4	5	39.29	F (1.077, 2.154) = 165.0	P=0.0045
Individual (between rows)	4.306	2	2.153	F (2, 10) = 9.043	P=0.0057
Residual (random)	2.381	10	0.2381
Total	203.1	17
Data summary
Number of treatments (columns)	6
Number of subjects (rows)	3
Number of missing values	0
Number of families	1
Number of comparisons per family	3
Alpha	0.05
Šídák's multiple comparisons test	Mean Diff.	95.00% CI of diff.	Below threshold?	Summary	Adjusted P Value
unc-13(-); control RNAi vs. unc-13(-); tfg-1 RNAi	-6.617	-9.636 to -3.597	Yes	*	0.0108	A-B	t	DF
Column C vs. Column D	-6.95	-9.417 to -4.483	Yes	**	0.0065	C-D	16.61	2
eat-4(-); control RNAi vs. eat-4(-); tfg-1 RNAi	-6.183	-11.18 to -1.190	Yes	*	0.0331	E-F	21.36	2
							9.39	2
Test details	Mean 1	Mean 2	Mean Diff.	SE of diff.	n1	n2
unc-13(-); control RNAi vs. unc-13(-); tfg-1 RNAi	1.883	8.5	-6.617	0.3983	3	3
Column C vs. Column D	2.117	9.067	-6.95	0.3253	3	3
eat-4(-); control RNAi vs. eat-4(-); tfg-1 RNAi	1.95	8.133	-6.183	0.6585	3	3

## Sheet: final figure
				New figure						Old Figure
