# Supplementary material for: Correction: It’s All in Your Mind: Determining Germ Cell Fate by Neuronal IRE-1 in C. elegans
Source: PLoS Genet. 2023 Nov 30;19(11):e1011061. doi: 10.1371/journal.pgen.1011061 (PMC10688620; doi:10.1371/journal.pgen.1011061)
Supplement: S6 File — (ZIP) [file pgen.1011061.s006.zip › Fig.S4B+C - Original files/Fig.S4 RAW data and photos - JPEG/syto12 staining - FigS4bc - 3_rep - 22.5.23/3_rep apoptosis assay scoring - FigS4bc - 22.5.23.xlsx]

## Sheet: גיליון1
					apoptosis scoring from 20 animals per genotype - 3_rep - 22/5/23
unc-31; unc-64 +tfg-1	unc-31; unc-64 +control	unc-13 +tfg-1	unc-13 + control	eat-4+ tfg-1	eat-4 +control	# animals
10	1	9	2	12	2	1
12	2	9	1	12	4	2
10	1	12	2	10	3	3
10	2	8	4	8	1	4
9	2	7	3	9	2	5
13	2	10	2	11	0	6
9	4	7	2	9	4	7
9	2	8	0	12	2	8
11	2	11	4	9	2	9
10	3	8	3	11	2	10
11	3	9	2	10	1	11
8	3	9	1	8	3	12
13	2	9	2	9	2	13
9	3	11	2	12	1	14
8	4	8	2	8	2	15
8	2	7	2	8	2	16
11	2	13	3	7	4	17
10	2	9	2	10	2	18
10	2	12	1	9	3	19
8	3	14	2	10	2	20
9.95	2.35	9.5	2.1	9.7	2.2	0
1.53811	0.812728	2.03909	0.967906	1.55935	1.05631	st.dev
