# Supplementary material for: Correction: It’s All in Your Mind: Determining Germ Cell Fate by Neuronal IRE-1 in C. elegans
Source: PLoS Genet. 2023 Nov 30;19(11):e1011061. doi: 10.1371/journal.pgen.1011061 (PMC10688620; doi:10.1371/journal.pgen.1011061)
Supplement: S6 File — (ZIP) [file pgen.1011061.s006.zip › Fig.S4B+C - Original files/Fig.S4 RAW data and photos - JPEG/syto12 staining - FigS4bc - 1_rep - 14.5.23/1_rep apoptosis scoring - FigS4bc - 14.5.23.xlsx]

## Sheet: גיליון1
					apoptosis scoring from 20 animals per genotype - 1_rep - 14/5/23
unc-31; unc-64 +tfg-1	unc-31; unc-64 +control	unc-13 +tfg-1	unc-13 + control	eat-4+ tfg-1	eat-4 +control	# animals
7	3	11	1	10	3	1
11	1	8	2	7	1	2
10	0	6	1	8	3	3
8	2	5	2	6	2	4
9	3	8	2	9	2	5
6	3	8	1	4	3	6
8	2	7	2	6	1	7
11	1	8	3	6	2	8
8	2	9	3	11	2	9
6	2	5	1	6	3	10
12	3	10	3	6	0	11
8	0	6	2	8	0	12
8	3	7	1	12	2	13
7	2	6	0	7	1	14
8	2	8	3	5	2	15
10	2	10	2	8	3	16
8	1	8	2	11	2	17
9	3	9	2	6	2	18
11	2	8	1	8	2	19
6	2	11	2	5	3	20
8.55	1.95	7.9	1.8	7.45	1.95	average corpses
1.74571	0.920598	1.72916	0.812404	2.15581	0.920598	st.dev
