# Supplementary material for: Correction: It’s All in Your Mind: Determining Germ Cell Fate by Neuronal IRE-1 in C. elegans
Source: PLoS Genet. 2023 Nov 30;19(11):e1011061. doi: 10.1371/journal.pgen.1011061 (PMC10688620; doi:10.1371/journal.pgen.1011061)
Supplement: S6 File — (ZIP) [file pgen.1011061.s006.zip › Fig.S4B+C - Original files/Fig.S4 RAW data and photos - JPEG/syto12 staining - FigS4bc - 2 rep_15.5.23/2_rep apoptosis scoring - FigS4bc - 15.5.23.xlsx]

## Sheet: גיליון1
					apoptosis scoring from 20 animals per genotype - 2_rep - 15/5/23
unc-31; unc-64 +tfg-1	unc-31; unc-64 +control	unc-13 +tfg-1	unc-13 + control	eat-4+ tfg-1	eat-4 +control	# animals
10	3	9	2	7	2	1
11	1	7	2	4	1	2
10	2	9	0	8	1	3
9	2	9	2	5	3	4
11	3	9	1	7	2	5
9	1	7	2	8	2	6
6	2	8	2	9	2	7
8	2	9	2	9	2	8
7	2	9	0	8	0	9
9	3	7	2	8	2	10
10	2	9	2	8	2	11
8	2	8	1	7	3	12
8	1	8	2	5	2	13
9	2	7	2	6	1	14
6	2	8	2	9	2	15
9	2	8	2	8	0	16
8	3	6	2	9	2	17
9	2	8	3	5	2	18
8	2	9	2	7	2	19
9	2	8	2	8	1	20
8.7	2.05	8.1	1.75	7.25	1.7	average corpses
1.38031	0.604805	0.91191	0.71635	1.51744	0.801315	st.dev
